# Supplementary material for: ER-Targeted Beclin 1 Supports Autophagosome Biogenesis in the Absence of ULK1 and ULK2 Kinases
Source: Cells. 2019 May 17;8(5):475. doi: 10.3390/cells8050475 (PMC6562811; doi:10.3390/cells8050475)
Supplement: Supplementary file 1 [file cells-08-00475-s001.zip]

Archive with 3 entries (2 files):
- Anwar-et-al-Supplements/
- Anwar-et-al-Supplements/Supplementary-Figures-Table1.pdf
- Anwar-et-al-Supplements/Supplementary-Table 2.xlsx
