# Supplementary material for: ER-Targeted Beclin 1 Supports Autophagosome Biogenesis in the Absence of ULK1 and ULK2 Kinases
Source: Cells. 2019 May 17;8(5):475. doi: 10.3390/cells8050475 (PMC6562811; doi:10.3390/cells8050475)
Supplement: Supplementary file 1 [file cells-08-00475-s001.zip › Anwar-et-al-Supplements/Supplementary-Table 2.xlsx]

## Sheet: Sheet2
	Twin-StrepII-HA-tagged Bait	Prey UniProtID	Prey name	Prey Gene names (primary )	Prey Protein names	Length	Gene ontology (molecular function)	Gene ontology (cellular component)	Gene ontology (biological process)	Spectral counts (per replicate)	Spectral counts (Sum)	Spectral Counts (Average)	Number of Replicates	Control Spectral Counts	Average P	MaxP	TopoAvgP	TopoMaxP	Saint Score	FoldChange	Bayesian FDR
	SH_Beclin1_ER	Q14457	BECN1_HUMAN	BECN1	Beclin-1 (Coiled-coil myosin-like BCL2-interacting protein) (Protein GT197) [Cleaved into: Beclin-1-C 35 kDa; Beclin-1-C 37 kDa]	450	GTPase binding [GO:0051020]; phosphatidylinositol 3-kinase binding [GO:0043548]; protein homodimerization activity [GO:0042803]; protein kinase binding [GO:0019901]; ubiquitin protein ligase binding [GO:0031625]	autophagosome [GO:0005776]; cytosol [GO:0005829]; dendrite [GO:0030425]; endoplasmic reticulum [GO:0005783]; endoplasmic reticulum membrane [GO:0005789]; endosome [GO:0005768]; endosome membrane [GO:0010008]; extrinsic component of membrane [GO:0019898]; mitochondrial membrane [GO:0031966]; nucleus [GO:0005634]; phagocytic vesicle [GO:0045335]; phagophore assembly site [GO:0000407]; phosphatidyli…	aging [GO:0007568]; amyloid-beta metabolic process [GO:0050435]; apoptotic process [GO:0006915]; autophagosome assembly [GO:0000045]; autophagy [GO:0006914]; autophagy of mitochondrion [GO:0000422]; cell division [GO:0051301]; cellular defense response [GO:0006968]; cellular response to aluminum ion [GO:0071275]; cellular response to amino acid starvation [GO:0034198]; cellular response to copper…	150|168|187	505	168.33	3	0|0|0|0|0|0|0|0|0|0|0|0|0|0|0|0|0|0|0|0|0|0|0|0|0|0	1	1	1	1	1	1683.33	0
	SH_Beclin1_ER	O95816	BAG2_HUMAN	BAG2	BAG family molecular chaperone regulator 2 (BAG-2) (Bcl-2-associated athanogene 2)	211	adenyl-nucleotide exchange factor activity [GO:0000774]; chaperone binding [GO:0051087]; heat shock protein binding [GO:0031072]; identical protein binding [GO:0042802]; ion channel binding [GO:0044325]; tau protein binding [GO:0048156]; ubiquitin protein ligase binding [GO:0031625]	axon [GO:0030424]; chaperone complex [GO:0101031]; cytosol [GO:0005829]; dendrite [GO:0030425]; dendritic microtubule [GO:1901588]	negative regulation of protein binding [GO:0032091]; negative regulation of protein ubiquitination [GO:0031397]; negative regulation of ubiquitin protein ligase activity [GO:1904667]; positive regulation of proteasomal protein catabolic process [GO:1901800]; positive regulation of protein processing [GO:0010954]; protein folding [GO:0006457]; protein metabolic process [GO:0019538]; protein stabil…	24|27|29	80	26.67	3	1|2|5|2|0|0|2|3|0|1|5|2|5|3|11|10|6|5|4|2|2|3|1|2|3|3	1	1	1	1	1	8.35	0
	SH_Beclin1_ER	P14618	KPYM_HUMAN	PKM	Pyruvate kinase PKM (EC 2.7.1.40) (Cytosolic thyroid hormone-binding protein) (CTHBP) (Opa-interacting protein 3) (OIP-3) (Pyruvate kinase 2/3) (Pyruvate kinase muscle isozyme) (Thyroid hormone-binding protein 1) (THBP1) (Tumor M2-PK) (p58)	531	ADP binding [GO:0043531]; ATP binding [GO:0005524]; cadherin binding [GO:0045296]; identical protein binding [GO:0042802]; kinase activity [GO:0016301]; magnesium ion binding [GO:0000287]; MHC class II protein complex binding [GO:0023026]; potassium ion binding [GO:0030955]; pyruvate kinase activity [GO:0004743]; RNA binding [GO:0003723]; thyroid hormone binding [GO:0070324]	cilium [GO:0005929]; collagen-containing extracellular matrix [GO:0062023]; cytoplasm [GO:0005737]; cytosol [GO:0005829]; extracellular exosome [GO:0070062]; extracellular region [GO:0005576]; extracellular vesicle [GO:1903561]; ficolin-1-rich granule lumen [GO:1904813]; mitochondrion [GO:0005739]; nucleus [GO:0005634]; pyruvate kinase complex [GO:1902912]; secretory granule lumen [GO:0034774]; v…	animal organ regeneration [GO:0031100]; canonical glycolysis [GO:0061621]; cellular response to insulin stimulus [GO:0032869]; glycolytic process [GO:0006096]; liver development [GO:0001889]; neutrophil degranulation [GO:0043312]; positive regulation of sprouting angiogenesis [GO:1903672]; programmed cell death [GO:0012501]; protein homotetramerization [GO:0051289]; response to gravity [GO:000962…	4|4|4	12	4	3	0|0|0|0|0|0|0|0|1|0|0|0|0|0|1|0|0|0|0|0|0|0|0|0|0|0	1	1	1	1	1	40	0
	SH_Beclin1_ER	P21796	VDAC1_HUMAN	VDAC1	Voltage-dependent anion-selective channel protein 1 (VDAC-1) (hVDAC1) (Outer mitochondrial membrane protein porin 1) (Plasmalemmal porin) (Porin 31HL) (Porin 31HM)	283	ion channel binding [GO:0044325]; porin activity [GO:0015288]; protein-containing complex binding [GO:0044877]; protein kinase binding [GO:0019901]; voltage-gated anion channel activity [GO:0008308]	extracellular exosome [GO:0070062]; membrane [GO:0016020]; membrane raft [GO:0045121]; mitochondrial nucleoid [GO:0042645]; mitochondrial outer membrane [GO:0005741]; mitochondrial permeability transition pore complex [GO:0005757]; mitochondrion [GO:0005739]; nucleus [GO:0005634]; plasma membrane [GO:0005886]; pore complex [GO:0046930]; synaptic vesicle [GO:0008021]	anion transport [GO:0006820]; apoptotic process [GO:0006915]; behavioral fear response [GO:0001662]; epithelial cell differentiation [GO:0030855]; learning [GO:0007612]; macroautophagy [GO:0016236]; mitochondrial calcium ion transmembrane transport [GO:0006851]; negative regulation of reactive oxygen species metabolic process [GO:2000378]; neuron-neuron synaptic transmission [GO:0007270]; pyruvat…	3|3|4	10	3.33	3	0|0|0|0|0|0|0|0|0|0|0|0|0|0|0|0|0|0|0|0|0|0|0|0|0|0	1	1	1	1	1	33.33	0
	SH_Beclin1_ER	P27694	RFA1_HUMAN	RPA1	Replication protein A 70 kDa DNA-binding subunit (RP-A p70) (Replication factor A protein 1) (RF-A protein 1) (Single-stranded DNA-binding protein) [Cleaved into: Replication protein A 70 kDa DNA-binding subunit, N-terminally processed]	616	damaged DNA binding [GO:0003684]; G-rich strand telomeric DNA binding [GO:0098505]; metal ion binding [GO:0046872]; sequence-specific DNA binding [GO:0043565]; single-stranded DNA binding [GO:0003697]; single-stranded telomeric DNA binding [GO:0043047]	DNA replication factor A complex [GO:0005662]; nuclear chromosome, telomeric region [GO:0000784]; nucleoplasm [GO:0005654]; nucleus [GO:0005634]; PML body [GO:0016605]; site of DNA damage [GO:0090734]	base-excision repair [GO:0006284]; cellular response to DNA damage stimulus [GO:0006974]; DNA damage response, detection of DNA damage [GO:0042769]; DNA-dependent DNA replication [GO:0006261]; DNA recombination [GO:0006310]; DNA repair [GO:0006281]; DNA replication [GO:0006260]; DNA unwinding involved in DNA replication [GO:0006268]; double-strand break repair via homologous recombination [GO:000…	26|33|38	97	32.33	3	12|10|14|7|16|13|14|10|15|14|1|0|1|0|1|1|1|0|0|0|0|0|0|0|0|0	0.99	1	0.99	1	0.99	6.47	0
	SH_Beclin1_ER	P49411	EFTU_HUMAN	TUFM	Elongation factor Tu, mitochondrial (EF-Tu) (P43)	452	GTPase activity [GO:0003924]; GTP binding [GO:0005525]; RNA binding [GO:0003723]; translation elongation factor activity [GO:0003746]	extracellular exosome [GO:0070062]; membrane [GO:0016020]; mitochondrial nucleoid [GO:0042645]; mitochondrion [GO:0005739]; synapse [GO:0045202]	mitochondrial translational elongation [GO:0070125]; response to ethanol [GO:0045471]; translational elongation [GO:0006414]	29|28|27	84	28	3	5|5|7|6|3|3|4|4|6|4|4|0|2|3|4|5|6|4|4|1|4|2|6|8|10|10	1	1	1	1	1	6.07	0
	SH_Beclin1_ER	P68104	EF1A1_HUMAN	EEF1A1	Elongation factor 1-alpha 1 (EF-1-alpha-1) (Elongation factor Tu) (EF-Tu) (Eukaryotic elongation factor 1 A-1) (eEF1A-1) (Leukocyte receptor cluster member 7)	462	GTPase activity [GO:0003924]; GTP binding [GO:0005525]; protein kinase binding [GO:0019901]; RNA binding [GO:0003723]; translation elongation factor activity [GO:0003746]; tRNA binding [GO:0000049]	cortical actin cytoskeleton [GO:0030864]; cytoplasm [GO:0005737]; cytoplasmic side of lysosomal membrane [GO:0098574]; cytosol [GO:0005829]; eukaryotic translation elongation factor 1 complex [GO:0005853]; extracellular exosome [GO:0070062]; extracellular region [GO:0005576]; extracellular space [GO:0005615]; ficolin-1-rich granule lumen [GO:1904813]; membrane [GO:0016020]; nucleolus [GO:0005730]…	cellular response to epidermal growth factor stimulus [GO:0071364]; neutrophil degranulation [GO:0043312]; regulation of chaperone-mediated autophagy [GO:1904714]; translation [GO:0006412]; translational elongation [GO:0006414]	42|42|49	133	44.33	3	9|10|10|7|13|6|10|5|11|6|5|6|9|9|12|13|14|16|8|7|11|6|11|13|12|11	1	1	1	1	1	4.61	0
	SH_Beclin1_ER	Q6ZNE5	BAKOR_HUMAN	ATG14	Beclin 1-associated autophagy-related key regulator (Barkor) (Autophagy-related protein 14-like protein) (Atg14L)	492	GTPase binding [GO:0051020]	autophagosome [GO:0005776]; autophagosome membrane [GO:0000421]; axoneme [GO:0005930]; cytosol [GO:0005829]; endoplasmic reticulum membrane [GO:0005789]; extrinsic component of omegasome membrane [GO:0097629]; extrinsic component of phagophore assembly site membrane [GO:0097632]; mitochondria-associated endoplasmic reticulum membrane [GO:0044233]; phagocytic vesicle [GO:0045335]; phagophore assem…	autophagosome assembly [GO:0000045]; autophagosome membrane docking [GO:0016240]; cellular response to glucose starvation [GO:0042149]; cellular response to starvation [GO:0009267]; endosome to lysosome transport [GO:0008333]; macroautophagy [GO:0016236]; mitophagy [GO:0000423]; negative regulation of protein phosphorylation [GO:0001933]; positive regulation of phosphatidylinositol 3-kinase activ…	19|20|25	64	21.33	3	0|0|0|0|0|0|0|0|0|0|0|0|0|0|0|0|0|0|0|0|0|0|0|0|0|0	1	1	1	1	1	213.33	0
	SH_Beclin1_ER	Q8N726	ARF_HUMAN	CDKN2A	Tumor suppressor ARF (Alternative reading frame) (ARF) (Cyclin-dependent kinase inhibitor 2A) (p14ARF)	132	disordered domain specific binding [GO:0097718]; DNA binding [GO:0003677]; MDM2/MDM4 family protein binding [GO:0097371]; p53 binding [GO:0002039]; SUMO transferase activity [GO:0019789]; transcription factor binding [GO:0008134]; ubiquitin ligase inhibitor activity [GO:1990948]; ubiquitin-protein transferase inhibitor activity [GO:0055105]	mitochondrion [GO:0005739]; nucleolus [GO:0005730]; nucleoplasm [GO:0005654]; nucleus [GO:0005634]; protein-containing complex [GO:0032991]	activation of cysteine-type endopeptidase activity involved in apoptotic process [GO:0006919]; amyloid fibril formation [GO:1990000]; apoptotic mitochondrial changes [GO:0008637]; autophagy of mitochondrion [GO:0000422]; cell cycle arrest [GO:0007050]; cellular senescence [GO:0090398]; mitochondrial depolarization [GO:0051882]; negative regulation of B cell proliferation [GO:0030889]; negative re…	5|4|3	12	4	3	0|0|0|0|0|0|0|0|0|0|0|0|0|0|0|0|0|0|0|0|0|0|0|0|0|0	1	1	1	1	1	40	0
	SH_Beclin1_ER	Q8NEB9	PK3C3_HUMAN	PIK3C3	Phosphatidylinositol 3-kinase catalytic subunit type 3 (PI3-kinase type 3) (PI3K type 3) (PtdIns-3-kinase type 3) (EC 2.7.1.137) (Phosphatidylinositol 3-kinase p100 subunit) (Phosphoinositide-3-kinase class 3) (hVps34)	887	1-phosphatidylinositol-3-kinase activity [GO:0016303]; ATP binding [GO:0005524]; kinase activity [GO:0016301]; protein kinase activity [GO:0004672]	autolysosome [GO:0044754]; axoneme [GO:0005930]; cytoplasm [GO:0005737]; cytosol [GO:0005829]; endosome [GO:0005768]; late endosome [GO:0005770]; membrane [GO:0016020]; midbody [GO:0030496]; peroxisome [GO:0005777]; phagocytic vesicle membrane [GO:0030670]; phagophore assembly site [GO:0000407]; phosphatidylinositol 3-kinase complex, class III [GO:0035032]; phosphatidylinositol 3-kinase complex, …	autophagosome assembly [GO:0000045]; autophagy [GO:0006914]; autophagy of peroxisome [GO:0030242]; cell cycle [GO:0007049]; cell division [GO:0051301]; cellular response to glucose starvation [GO:0042149]; early endosome to late endosome transport [GO:0045022]; endocytosis [GO:0006897]; endosome organization [GO:0007032]; macroautophagy [GO:0016236]; phosphatidylinositol-3-phosphate biosynthetic …	108|97|110	315	105	3	0|0|0|0|0|0|0|0|0|0|0|0|0|0|0|0|0|0|0|0|0|0|0|0|0|0	1	1	1	1	1	1050	0
	SH_Beclin1_ER	Q92574	TSC1_HUMAN	TSC1	Hamartin (Tuberous sclerosis 1 protein)	1164	ATPase inhibitor activity [GO:0042030]; chaperone binding [GO:0051087]; GTPase activating protein binding [GO:0032794]; Hsp70 protein binding [GO:0030544]; Hsp90 protein binding [GO:0051879]; protein N-terminus binding [GO:0047485]	cell cortex [GO:0005938]; chaperone complex [GO:0101031]; cytoplasm [GO:0005737]; cytoskeleton [GO:0005856]; cytosol [GO:0005829]; growth cone [GO:0030426]; lamellipodium [GO:0030027]; lipid droplet [GO:0005811]; membrane [GO:0016020]; nucleus [GO:0005634]; perinuclear region of cytoplasm [GO:0048471]; plasma membrane [GO:0005886]; postsynaptic density [GO:0014069]; protein-containing complex [GO…	activation of GTPase activity [GO:0090630]; adaptive immune response [GO:0002250]; adult locomotory behavior [GO:0008344]; cardiac muscle cell differentiation [GO:0055007]; cell-matrix adhesion [GO:0007160]; cell projection organization [GO:0030030]; cellular response to oxygen-glucose deprivation [GO:0090650]; cerebral cortex development [GO:0021987]; glucose import [GO:0046323]; hippocampus dev…	8|5|6	19	6.33	3	0|0|0|0|0|0|0|0|0|0|0|0|0|0|0|0|0|0|0|0|0|0|0|0|0|0	1	1	1	1	1	63.33	0
	SH_Beclin1_ER	Q96F24	NRBF2_HUMAN	NRBF2	Nuclear receptor-binding factor 2 (NRBF-2) (Comodulator of PPAR and RXR)	287	0	autophagosome [GO:0005776]; cytoplasm [GO:0005737]; cytoplasmic vesicle [GO:0031410]; nucleoplasm [GO:0005654]; phosphatidylinositol 3-kinase complex, class III [GO:0035032]	autophagy [GO:0006914]; regulation of lipid kinase activity [GO:0043550]; response to endoplasmic reticulum stress [GO:0034976]; transcription initiation from RNA polymerase II promoter [GO:0006367]	20|17|22	59	19.67	3	0|0|0|0|0|0|0|0|0|0|0|0|0|0|0|0|0|0|0|0|0|0|0|0|0|0	1	1	1	1	1	196.67	0
	SH_Beclin1_ER	Q99570	PI3R4_HUMAN	PIK3R4	Phosphoinositide 3-kinase regulatory subunit 4 (PI3-kinase regulatory subunit 4) (EC 2.7.11.1) (PI3-kinase p150 subunit) (Phosphoinositide 3-kinase adaptor protein)	1358	1-phosphatidylinositol-3-kinase activity [GO:0016303]; ATP binding [GO:0005524]; protein kinase activity [GO:0004672]; protein serine/threonine kinase activity [GO:0004674]	autophagosome [GO:0005776]; axoneme [GO:0005930]; cytosol [GO:0005829]; intracellular membrane-bounded organelle [GO:0043231]; late endosome [GO:0005770]; membrane [GO:0016020]; microtubule cytoskeleton [GO:0015630]; nucleus-vacuole junction [GO:0071561]; phagocytic vesicle membrane [GO:0030670]; phosphatidylinositol 3-kinase complex, class III [GO:0035032]; phosphatidylinositol 3-kinase complex,…	autophagy of peroxisome [GO:0030242]; cellular response to glucose starvation [GO:0042149]; late endosome to vacuole transport [GO:0045324]; macroautophagy [GO:0016236]; positive regulation of phosphatidylinositol 3-kinase activity [GO:0043552]; protein phosphorylation [GO:0006468]; protein targeting to vacuole [GO:0006623]; receptor catabolic process [GO:0032801]; regulation of cytokinesis [GO:0…	137|133|141	411	137	3	0|0|0|0|0|0|0|0|0|0|0|0|0|0|0|0|0|0|0|0|0|0|0|0|0|0	1	1	1	1	1	1370	0
	SH_Beclin1_ER	Q9HAV7	GRPE1_HUMAN	GRPEL1	GrpE protein homolog 1, mitochondrial (HMGE) (Mt-GrpE#1)	217	adenyl-nucleotide exchange factor activity [GO:0000774]; chaperone binding [GO:0051087]; protein homodimerization activity [GO:0042803]; unfolded protein binding [GO:0051082]	mitochondrial matrix [GO:0005759]; mitochondrion [GO:0005739]; nucleus [GO:0005634]; PAM complex, Tim23 associated import motor [GO:0001405]	protein folding [GO:0006457]; protein import into mitochondrial matrix [GO:0030150]	13|13|13	39	13	3	5|5|4|2|6|4|7|3|4|0|4|3|8|3|7|7|7|7|1|2|4|2|1|1|3|2	0.98	0.98	0.98	0.98	0.98	3.31	0
	SH_Beclin1_ER	Q9P2Y5	UVRAG_HUMAN	UVRAG	UV radiation resistance-associated gene protein (p63)	699	SH3 domain binding [GO:0017124]; SNARE binding [GO:0000149]	centrosome [GO:0005813]; chromosome, centromeric region [GO:0000775]; cytoplasm [GO:0005737]; early endosome [GO:0005769]; endoplasmic reticulum [GO:0005783]; late endosome [GO:0005770]; lysosome [GO:0005764]; midbody [GO:0030496]; phagocytic vesicle [GO:0045335]; protein-containing complex [GO:0032991]	autophagy [GO:0006914]; centrosome cycle [GO:0007098]; chromosome segregation [GO:0007059]; DNA repair [GO:0006281]; double-strand break repair via classical nonhomologous end joining [GO:0097680]; maintenance of Golgi location [GO:0051684]; multivesicular body sorting pathway [GO:0071985]; positive regulation of autophagosome maturation [GO:1901098]; receptor catabolic process [GO:0032801]; regu…	73|67|73	213	71	3	0|0|0|0|0|0|0|0|0|0|0|0|0|0|0|0|0|0|0|0|0|0|0|0|0|0	1	1	1	1	1	710	0
	SH_Beclin1_ER_AA_STARVATION	Q14457	BECN1_HUMAN	BECN1	Beclin-1 (Coiled-coil myosin-like BCL2-interacting protein) (Protein GT197) [Cleaved into: Beclin-1-C 35 kDa; Beclin-1-C 37 kDa]	450	GTPase binding [GO:0051020]; phosphatidylinositol 3-kinase binding [GO:0043548]; protein homodimerization activity [GO:0042803]; protein kinase binding [GO:0019901]; ubiquitin protein ligase binding [GO:0031625]	autophagosome [GO:0005776]; cytosol [GO:0005829]; dendrite [GO:0030425]; endoplasmic reticulum [GO:0005783]; endoplasmic reticulum membrane [GO:0005789]; endosome [GO:0005768]; endosome membrane [GO:0010008]; extrinsic component of membrane [GO:0019898]; mitochondrial membrane [GO:0031966]; nucleus [GO:0005634]; phagocytic vesicle [GO:0045335]; phagophore assembly site [GO:0000407]; phosphatidyli…	aging [GO:0007568]; amyloid-beta metabolic process [GO:0050435]; apoptotic process [GO:0006915]; autophagosome assembly [GO:0000045]; autophagy [GO:0006914]; autophagy of mitochondrion [GO:0000422]; cell division [GO:0051301]; cellular defense response [GO:0006968]; cellular response to aluminum ion [GO:0071275]; cellular response to amino acid starvation [GO:0034198]; cellular response to copper…	186|200|186	572	190.67	3	0|0|0|0|0|0|0|0|0|0|0|0|0|0|0|0|0|0|0|0|0|0|0|0|0|0	1	1	1	1	1	1906.67	0
	SH_Beclin1_ER_AA_STARVATION	O95816	BAG2_HUMAN	BAG2	BAG family molecular chaperone regulator 2 (BAG-2) (Bcl-2-associated athanogene 2)	211	adenyl-nucleotide exchange factor activity [GO:0000774]; chaperone binding [GO:0051087]; heat shock protein binding [GO:0031072]; identical protein binding [GO:0042802]; ion channel binding [GO:0044325]; tau protein binding [GO:0048156]; ubiquitin protein ligase binding [GO:0031625]	axon [GO:0030424]; chaperone complex [GO:0101031]; cytosol [GO:0005829]; dendrite [GO:0030425]; dendritic microtubule [GO:1901588]	negative regulation of protein binding [GO:0032091]; negative regulation of protein ubiquitination [GO:0031397]; negative regulation of ubiquitin protein ligase activity [GO:1904667]; positive regulation of proteasomal protein catabolic process [GO:1901800]; positive regulation of protein processing [GO:0010954]; protein folding [GO:0006457]; protein metabolic process [GO:0019538]; protein stabil…	24|34|22	80	26.67	3	1|2|5|2|0|0|2|3|0|1|5|2|5|3|11|10|6|5|4|2|2|3|1|2|3|3	1	1	1	1	1	8.35	0
	SH_Beclin1_ER_AA_STARVATION	P07900	HS90A_HUMAN	HSP90AA1	Heat shock protein HSP 90-alpha (Heat shock 86 kDa) (HSP 86) (HSP86) (Lipopolysaccharide-associated protein 2) (LAP-2) (LPS-associated protein 2) (Renal carcinoma antigen NY-REN-38)	732	ATPase activity [GO:0016887]; ATPase activity, coupled [GO:0042623]; ATP binding [GO:0005524]; disordered domain specific binding [GO:0097718]; DNA polymerase binding [GO:0070182]; GTPase binding [GO:0051020]; histone deacetylase binding [GO:0042826]; identical protein binding [GO:0042802]; MHC class II protein complex binding [GO:0023026]; nitric-oxide synthase regulator activity [GO:0030235]; n…	axonal growth cone [GO:0044295]; cell surface [GO:0009986]; cytoplasm [GO:0005737]; cytosol [GO:0005829]; dendritic growth cone [GO:0044294]; endocytic vesicle lumen [GO:0071682]; extracellular exosome [GO:0070062]; extracellular region [GO:0005576]; ficolin-1-rich granule lumen [GO:1904813]; lysosomal lumen [GO:0043202]; melanosome [GO:0042470]; membrane [GO:0016020]; myelin sheath [GO:0043209];…	axon extension [GO:0048675]; cellular response to heat [GO:0034605]; central nervous system neuron axonogenesis [GO:0021955]; chaperone-mediated autophagy [GO:0061684]; chaperone-mediated protein complex assembly [GO:0051131]; ciliary basal body-plasma membrane docking [GO:0097711]; cofactor metabolic process [GO:0051186]; cytokine-mediated signaling pathway [GO:0019221]; ERBB2 signaling pathway …	26|26|28	80	26.67	3	0|0|7|4|0|0|4|4|6|3|10|8|10|9|11|13|11|12|7|8|13|13|8|6|6|14	0.98	0.99	0.98	0.99	0.98	3.71	0
	SH_Beclin1_ER_AA_STARVATION	P14618	KPYM_HUMAN	PKM	Pyruvate kinase PKM (EC 2.7.1.40) (Cytosolic thyroid hormone-binding protein) (CTHBP) (Opa-interacting protein 3) (OIP-3) (Pyruvate kinase 2/3) (Pyruvate kinase muscle isozyme) (Thyroid hormone-binding protein 1) (THBP1) (Tumor M2-PK) (p58)	531	ADP binding [GO:0043531]; ATP binding [GO:0005524]; cadherin binding [GO:0045296]; identical protein binding [GO:0042802]; kinase activity [GO:0016301]; magnesium ion binding [GO:0000287]; MHC class II protein complex binding [GO:0023026]; potassium ion binding [GO:0030955]; pyruvate kinase activity [GO:0004743]; RNA binding [GO:0003723]; thyroid hormone binding [GO:0070324]	cilium [GO:0005929]; collagen-containing extracellular matrix [GO:0062023]; cytoplasm [GO:0005737]; cytosol [GO:0005829]; extracellular exosome [GO:0070062]; extracellular region [GO:0005576]; extracellular vesicle [GO:1903561]; ficolin-1-rich granule lumen [GO:1904813]; mitochondrion [GO:0005739]; nucleus [GO:0005634]; pyruvate kinase complex [GO:1902912]; secretory granule lumen [GO:0034774]; v…	animal organ regeneration [GO:0031100]; canonical glycolysis [GO:0061621]; cellular response to insulin stimulus [GO:0032869]; glycolytic process [GO:0006096]; liver development [GO:0001889]; neutrophil degranulation [GO:0043312]; positive regulation of sprouting angiogenesis [GO:1903672]; programmed cell death [GO:0012501]; protein homotetramerization [GO:0051289]; response to gravity [GO:000962…	4|3|3	10	3.33	3	0|0|0|0|0|0|0|0|1|0|0|0|0|0|1|0|0|0|0|0|0|0|0|0|0|0	1	1	1	1	1	33.33	0
	SH_Beclin1_ER_AA_STARVATION	P21796	VDAC1_HUMAN	VDAC1	Voltage-dependent anion-selective channel protein 1 (VDAC-1) (hVDAC1) (Outer mitochondrial membrane protein porin 1) (Plasmalemmal porin) (Porin 31HL) (Porin 31HM)	283	ion channel binding [GO:0044325]; porin activity [GO:0015288]; protein-containing complex binding [GO:0044877]; protein kinase binding [GO:0019901]; voltage-gated anion channel activity [GO:0008308]	extracellular exosome [GO:0070062]; membrane [GO:0016020]; membrane raft [GO:0045121]; mitochondrial nucleoid [GO:0042645]; mitochondrial outer membrane [GO:0005741]; mitochondrial permeability transition pore complex [GO:0005757]; mitochondrion [GO:0005739]; nucleus [GO:0005634]; plasma membrane [GO:0005886]; pore complex [GO:0046930]; synaptic vesicle [GO:0008021]	anion transport [GO:0006820]; apoptotic process [GO:0006915]; behavioral fear response [GO:0001662]; epithelial cell differentiation [GO:0030855]; learning [GO:0007612]; macroautophagy [GO:0016236]; mitochondrial calcium ion transmembrane transport [GO:0006851]; negative regulation of reactive oxygen species metabolic process [GO:2000378]; neuron-neuron synaptic transmission [GO:0007270]; pyruvat…	4|3|5	12	4	3	0|0|0|0|0|0|0|0|0|0|0|0|0|0|0|0|0|0|0|0|0|0|0|0|0|0	1	1	1	1	1	40	0
	SH_Beclin1_ER_AA_STARVATION	P26196	DDX6_HUMAN	DDX6	Probable ATP-dependent RNA helicase DDX6 (EC 3.6.4.13) (ATP-dependent RNA helicase p54) (DEAD box protein 6) (Oncogene RCK)	483	ATP binding [GO:0005524]; cadherin binding [GO:0045296]; helicase activity [GO:0004386]; protein domain specific binding [GO:0019904]; RNA binding [GO:0003723]; RNA helicase activity [GO:0003724]	cell-cell adherens junction [GO:0005913]; chromatoid body [GO:0033391]; concave side of sperm head [GO:0061830]; cytoplasm [GO:0005737]; cytoplasmic ribonucleoprotein granule [GO:0036464]; cytoplasmic stress granule [GO:0010494]; cytosol [GO:0005829]; heterochromatin [GO:0000792]; membrane [GO:0016020]; mitochondrion [GO:0005739]; nucleolus [GO:0005730]; nucleus [GO:0005634]; outer dense fiber [G…	cytoplasmic mRNA processing body assembly [GO:0033962]; exonucleolytic nuclear-transcribed mRNA catabolic process involved in deadenylation-dependent decay [GO:0043928]; negative regulation of neuron differentiation [GO:0045665]; spermatid differentiation [GO:0048515]; stem cell population maintenance [GO:0019827]; viral RNA genome packaging [GO:0019074]	30|30|33	93	31	3	10|8|8|7|8|8|9|7|7|9|18|11|18|15|12|12|9|12|9|4|6|5|8|9|6|8	1	1	1	1	1	3.32	0
	SH_Beclin1_ER_AA_STARVATION	P49411	EFTU_HUMAN	TUFM	Elongation factor Tu, mitochondrial (EF-Tu) (P43)	452	GTPase activity [GO:0003924]; GTP binding [GO:0005525]; RNA binding [GO:0003723]; translation elongation factor activity [GO:0003746]	extracellular exosome [GO:0070062]; membrane [GO:0016020]; mitochondrial nucleoid [GO:0042645]; mitochondrion [GO:0005739]; synapse [GO:0045202]	mitochondrial translational elongation [GO:0070125]; response to ethanol [GO:0045471]; translational elongation [GO:0006414]	27|26|26	79	26.33	3	5|5|7|6|3|3|4|4|6|4|4|0|2|3|4|5|6|4|4|1|4|2|6|8|10|10	1	1	1	1	1	5.71	0
	SH_Beclin1_ER_AA_STARVATION	P68104	EF1A1_HUMAN	EEF1A1	Elongation factor 1-alpha 1 (EF-1-alpha-1) (Elongation factor Tu) (EF-Tu) (Eukaryotic elongation factor 1 A-1) (eEF1A-1) (Leukocyte receptor cluster member 7)	462	GTPase activity [GO:0003924]; GTP binding [GO:0005525]; protein kinase binding [GO:0019901]; RNA binding [GO:0003723]; translation elongation factor activity [GO:0003746]; tRNA binding [GO:0000049]	cortical actin cytoskeleton [GO:0030864]; cytoplasm [GO:0005737]; cytoplasmic side of lysosomal membrane [GO:0098574]; cytosol [GO:0005829]; eukaryotic translation elongation factor 1 complex [GO:0005853]; extracellular exosome [GO:0070062]; extracellular region [GO:0005576]; extracellular space [GO:0005615]; ficolin-1-rich granule lumen [GO:1904813]; membrane [GO:0016020]; nucleolus [GO:0005730]…	cellular response to epidermal growth factor stimulus [GO:0071364]; neutrophil degranulation [GO:0043312]; regulation of chaperone-mediated autophagy [GO:1904714]; translation [GO:0006412]; translational elongation [GO:0006414]	51|48|55	154	51.33	3	9|10|10|7|13|6|10|5|11|6|5|6|9|9|12|13|14|16|8|7|11|6|11|13|12|11	1	1	1	1	1	5.34	0
	SH_Beclin1_ER_AA_STARVATION	Q13501	SQSTM_HUMAN	SQSTM1	Sequestosome-1 (EBI3-associated protein of 60 kDa) (EBIAP) (p60) (Phosphotyrosine-independent ligand for the Lck SH2 domain of 62 kDa) (Ubiquitin-binding protein p62)	440	enzyme binding [GO:0019899]; identical protein binding [GO:0042802]; ionotropic glutamate receptor binding [GO:0035255]; K63-linked polyubiquitin modification-dependent protein binding [GO:0070530]; protein homodimerization activity [GO:0042803]; protein kinase binding [GO:0019901]; protein kinase C binding [GO:0005080]; protein serine/threonine kinase activity [GO:0004674]; receptor tyrosine kin…	aggresome [GO:0016235]; amphisome [GO:0044753]; autolysosome [GO:0044754]; autophagosome [GO:0005776]; cytoplasm [GO:0005737]; cytosol [GO:0005829]; endoplasmic reticulum [GO:0005783]; extracellular exosome [GO:0070062]; inclusion body [GO:0016234]; intracellular membrane-bounded organelle [GO:0043231]; late endosome [GO:0005770]; Lewy body [GO:0097413]; mitochondrion [GO:0005739]; nucleoplasm [G…	aggrephagy [GO:0035973]; apoptotic process [GO:0006915]; autophagy [GO:0006914]; autophagy of mitochondrion [GO:0000422]; cell differentiation [GO:0030154]; endosomal transport [GO:0016197]; endosome organization [GO:0007032]; immune system process [GO:0002376]; interleukin-1-mediated signaling pathway [GO:0070498]; intracellular signal transduction [GO:0035556]; macroautophagy [GO:0016236]; mito…	2|2|3	7	2.33	3	0|0|0|0|0|0|0|0|0|0|0|0|0|0|0|1|2|1|0|0|0|0|0|0|0|0	0.98	0.99	0.98	0.99	0.98	15.17	0
	SH_Beclin1_ER_AA_STARVATION	Q6ZNE5	BAKOR_HUMAN	ATG14	Beclin 1-associated autophagy-related key regulator (Barkor) (Autophagy-related protein 14-like protein) (Atg14L)	492	GTPase binding [GO:0051020]	autophagosome [GO:0005776]; autophagosome membrane [GO:0000421]; axoneme [GO:0005930]; cytosol [GO:0005829]; endoplasmic reticulum membrane [GO:0005789]; extrinsic component of omegasome membrane [GO:0097629]; extrinsic component of phagophore assembly site membrane [GO:0097632]; mitochondria-associated endoplasmic reticulum membrane [GO:0044233]; phagocytic vesicle [GO:0045335]; phagophore assem…	autophagosome assembly [GO:0000045]; autophagosome membrane docking [GO:0016240]; cellular response to glucose starvation [GO:0042149]; cellular response to starvation [GO:0009267]; endosome to lysosome transport [GO:0008333]; macroautophagy [GO:0016236]; mitophagy [GO:0000423]; negative regulation of protein phosphorylation [GO:0001933]; positive regulation of phosphatidylinositol 3-kinase activ…	22|23|23	68	22.67	3	0|0|0|0|0|0|0|0|0|0|0|0|0|0|0|0|0|0|0|0|0|0|0|0|0|0	1	1	1	1	1	226.67	0
	SH_Beclin1_ER_AA_STARVATION	Q8N726	ARF_HUMAN	CDKN2A	Tumor suppressor ARF (Alternative reading frame) (ARF) (Cyclin-dependent kinase inhibitor 2A) (p14ARF)	132	disordered domain specific binding [GO:0097718]; DNA binding [GO:0003677]; MDM2/MDM4 family protein binding [GO:0097371]; p53 binding [GO:0002039]; SUMO transferase activity [GO:0019789]; transcription factor binding [GO:0008134]; ubiquitin ligase inhibitor activity [GO:1990948]; ubiquitin-protein transferase inhibitor activity [GO:0055105]	mitochondrion [GO:0005739]; nucleolus [GO:0005730]; nucleoplasm [GO:0005654]; nucleus [GO:0005634]; protein-containing complex [GO:0032991]	activation of cysteine-type endopeptidase activity involved in apoptotic process [GO:0006919]; amyloid fibril formation [GO:1990000]; apoptotic mitochondrial changes [GO:0008637]; autophagy of mitochondrion [GO:0000422]; cell cycle arrest [GO:0007050]; cellular senescence [GO:0090398]; mitochondrial depolarization [GO:0051882]; negative regulation of B cell proliferation [GO:0030889]; negative re…	4|2|4	10	3.33	3	0|0|0|0|0|0|0|0|0|0|0|0|0|0|0|0|0|0|0|0|0|0|0|0|0|0	1	1	1	1	1	33.33	0
	SH_Beclin1_ER_AA_STARVATION	Q8NEB9	PK3C3_HUMAN	PIK3C3	Phosphatidylinositol 3-kinase catalytic subunit type 3 (PI3-kinase type 3) (PI3K type 3) (PtdIns-3-kinase type 3) (EC 2.7.1.137) (Phosphatidylinositol 3-kinase p100 subunit) (Phosphoinositide-3-kinase class 3) (hVps34)	887	1-phosphatidylinositol-3-kinase activity [GO:0016303]; ATP binding [GO:0005524]; kinase activity [GO:0016301]; protein kinase activity [GO:0004672]	autolysosome [GO:0044754]; axoneme [GO:0005930]; cytoplasm [GO:0005737]; cytosol [GO:0005829]; endosome [GO:0005768]; late endosome [GO:0005770]; membrane [GO:0016020]; midbody [GO:0030496]; peroxisome [GO:0005777]; phagocytic vesicle membrane [GO:0030670]; phagophore assembly site [GO:0000407]; phosphatidylinositol 3-kinase complex, class III [GO:0035032]; phosphatidylinositol 3-kinase complex, …	autophagosome assembly [GO:0000045]; autophagy [GO:0006914]; autophagy of peroxisome [GO:0030242]; cell cycle [GO:0007049]; cell division [GO:0051301]; cellular response to glucose starvation [GO:0042149]; early endosome to late endosome transport [GO:0045022]; endocytosis [GO:0006897]; endosome organization [GO:0007032]; macroautophagy [GO:0016236]; phosphatidylinositol-3-phosphate biosynthetic …	116|114|123	353	117.67	3	0|0|0|0|0|0|0|0|0|0|0|0|0|0|0|0|0|0|0|0|0|0|0|0|0|0	1	1	1	1	1	1176.67	0
	SH_Beclin1_ER_AA_STARVATION	Q92574	TSC1_HUMAN	TSC1	Hamartin (Tuberous sclerosis 1 protein)	1164	ATPase inhibitor activity [GO:0042030]; chaperone binding [GO:0051087]; GTPase activating protein binding [GO:0032794]; Hsp70 protein binding [GO:0030544]; Hsp90 protein binding [GO:0051879]; protein N-terminus binding [GO:0047485]	cell cortex [GO:0005938]; chaperone complex [GO:0101031]; cytoplasm [GO:0005737]; cytoskeleton [GO:0005856]; cytosol [GO:0005829]; growth cone [GO:0030426]; lamellipodium [GO:0030027]; lipid droplet [GO:0005811]; membrane [GO:0016020]; nucleus [GO:0005634]; perinuclear region of cytoplasm [GO:0048471]; plasma membrane [GO:0005886]; postsynaptic density [GO:0014069]; protein-containing complex [GO…	activation of GTPase activity [GO:0090630]; adaptive immune response [GO:0002250]; adult locomotory behavior [GO:0008344]; cardiac muscle cell differentiation [GO:0055007]; cell-matrix adhesion [GO:0007160]; cell projection organization [GO:0030030]; cellular response to oxygen-glucose deprivation [GO:0090650]; cerebral cortex development [GO:0021987]; glucose import [GO:0046323]; hippocampus dev…	10|6|11	27	9	3	0|0|0|0|0|0|0|0|0|0|0|0|0|0|0|0|0|0|0|0|0|0|0|0|0|0	1	1	1	1	1	90	0
	SH_Beclin1_ER_AA_STARVATION	Q96F24	NRBF2_HUMAN	NRBF2	Nuclear receptor-binding factor 2 (NRBF-2) (Comodulator of PPAR and RXR)	287	0	autophagosome [GO:0005776]; cytoplasm [GO:0005737]; cytoplasmic vesicle [GO:0031410]; nucleoplasm [GO:0005654]; phosphatidylinositol 3-kinase complex, class III [GO:0035032]	autophagy [GO:0006914]; regulation of lipid kinase activity [GO:0043550]; response to endoplasmic reticulum stress [GO:0034976]; transcription initiation from RNA polymerase II promoter [GO:0006367]	26|24|22	72	24	3	0|0|0|0|0|0|0|0|0|0|0|0|0|0|0|0|0|0|0|0|0|0|0|0|0|0	1	1	1	1	1	240	0
	SH_Beclin1_ER_AA_STARVATION	Q99570	PI3R4_HUMAN	PIK3R4	Phosphoinositide 3-kinase regulatory subunit 4 (PI3-kinase regulatory subunit 4) (EC 2.7.11.1) (PI3-kinase p150 subunit) (Phosphoinositide 3-kinase adaptor protein)	1358	1-phosphatidylinositol-3-kinase activity [GO:0016303]; ATP binding [GO:0005524]; protein kinase activity [GO:0004672]; protein serine/threonine kinase activity [GO:0004674]	autophagosome [GO:0005776]; axoneme [GO:0005930]; cytosol [GO:0005829]; intracellular membrane-bounded organelle [GO:0043231]; late endosome [GO:0005770]; membrane [GO:0016020]; microtubule cytoskeleton [GO:0015630]; nucleus-vacuole junction [GO:0071561]; phagocytic vesicle membrane [GO:0030670]; phosphatidylinositol 3-kinase complex, class III [GO:0035032]; phosphatidylinositol 3-kinase complex,…	autophagy of peroxisome [GO:0030242]; cellular response to glucose starvation [GO:0042149]; late endosome to vacuole transport [GO:0045324]; macroautophagy [GO:0016236]; positive regulation of phosphatidylinositol 3-kinase activity [GO:0043552]; protein phosphorylation [GO:0006468]; protein targeting to vacuole [GO:0006623]; receptor catabolic process [GO:0032801]; regulation of cytokinesis [GO:0…	151|148|149	448	149.33	3	0|0|0|0|0|0|0|0|0|0|0|0|0|0|0|0|0|0|0|0|0|0|0|0|0|0	1	1	1	1	1	1493.33	0
	SH_Beclin1_ER_AA_STARVATION	Q9P2Y5	UVRAG_HUMAN	UVRAG	UV radiation resistance-associated gene protein (p63)	699	SH3 domain binding [GO:0017124]; SNARE binding [GO:0000149]	centrosome [GO:0005813]; chromosome, centromeric region [GO:0000775]; cytoplasm [GO:0005737]; early endosome [GO:0005769]; endoplasmic reticulum [GO:0005783]; late endosome [GO:0005770]; lysosome [GO:0005764]; midbody [GO:0030496]; phagocytic vesicle [GO:0045335]; protein-containing complex [GO:0032991]	autophagy [GO:0006914]; centrosome cycle [GO:0007098]; chromosome segregation [GO:0007059]; DNA repair [GO:0006281]; double-strand break repair via classical nonhomologous end joining [GO:0097680]; maintenance of Golgi location [GO:0051684]; multivesicular body sorting pathway [GO:0071985]; positive regulation of autophagosome maturation [GO:1901098]; receptor catabolic process [GO:0032801]; regu…	74|74|75	223	74.33	3	0|0|0|0|0|0|0|0|0|0|0|0|0|0|0|0|0|0|0|0|0|0|0|0|0|0	1	1	1	1	1	743.33	0
	SH_Beclin1_MITO	Q14457	BECN1_HUMAN	BECN1	Beclin-1 (Coiled-coil myosin-like BCL2-interacting protein) (Protein GT197) [Cleaved into: Beclin-1-C 35 kDa; Beclin-1-C 37 kDa]	450	GTPase binding [GO:0051020]; phosphatidylinositol 3-kinase binding [GO:0043548]; protein homodimerization activity [GO:0042803]; protein kinase binding [GO:0019901]; ubiquitin protein ligase binding [GO:0031625]	autophagosome [GO:0005776]; cytosol [GO:0005829]; dendrite [GO:0030425]; endoplasmic reticulum [GO:0005783]; endoplasmic reticulum membrane [GO:0005789]; endosome [GO:0005768]; endosome membrane [GO:0010008]; extrinsic component of membrane [GO:0019898]; mitochondrial membrane [GO:0031966]; nucleus [GO:0005634]; phagocytic vesicle [GO:0045335]; phagophore assembly site [GO:0000407]; phosphatidyli…	aging [GO:0007568]; amyloid-beta metabolic process [GO:0050435]; apoptotic process [GO:0006915]; autophagosome assembly [GO:0000045]; autophagy [GO:0006914]; autophagy of mitochondrion [GO:0000422]; cell division [GO:0051301]; cellular defense response [GO:0006968]; cellular response to aluminum ion [GO:0071275]; cellular response to amino acid starvation [GO:0034198]; cellular response to copper…	82|92|82	256	85.33	3	0|0|0|0|0|0|0|0|0|0|0|0|0|0|0|0|0|0|0|0|0|0|0|0|0|0	1	1	1	1	1	853.33	0
	SH_Beclin1_MITO	P14618	KPYM_HUMAN	PKM	Pyruvate kinase PKM (EC 2.7.1.40) (Cytosolic thyroid hormone-binding protein) (CTHBP) (Opa-interacting protein 3) (OIP-3) (Pyruvate kinase 2/3) (Pyruvate kinase muscle isozyme) (Thyroid hormone-binding protein 1) (THBP1) (Tumor M2-PK) (p58)	531	ADP binding [GO:0043531]; ATP binding [GO:0005524]; cadherin binding [GO:0045296]; identical protein binding [GO:0042802]; kinase activity [GO:0016301]; magnesium ion binding [GO:0000287]; MHC class II protein complex binding [GO:0023026]; potassium ion binding [GO:0030955]; pyruvate kinase activity [GO:0004743]; RNA binding [GO:0003723]; thyroid hormone binding [GO:0070324]	cilium [GO:0005929]; collagen-containing extracellular matrix [GO:0062023]; cytoplasm [GO:0005737]; cytosol [GO:0005829]; extracellular exosome [GO:0070062]; extracellular region [GO:0005576]; extracellular vesicle [GO:1903561]; ficolin-1-rich granule lumen [GO:1904813]; mitochondrion [GO:0005739]; nucleus [GO:0005634]; pyruvate kinase complex [GO:1902912]; secretory granule lumen [GO:0034774]; v…	animal organ regeneration [GO:0031100]; canonical glycolysis [GO:0061621]; cellular response to insulin stimulus [GO:0032869]; glycolytic process [GO:0006096]; liver development [GO:0001889]; neutrophil degranulation [GO:0043312]; positive regulation of sprouting angiogenesis [GO:1903672]; programmed cell death [GO:0012501]; protein homotetramerization [GO:0051289]; response to gravity [GO:000962…	9|11|8	28	9.33	3	0|0|0|0|0|0|0|0|1|0|0|0|0|0|1|0|0|0|0|0|0|0|0|0|0|0	1	1	1	1	1	93.33	0
	SH_Beclin1_MITO	P27694	RFA1_HUMAN	RPA1	Replication protein A 70 kDa DNA-binding subunit (RP-A p70) (Replication factor A protein 1) (RF-A protein 1) (Single-stranded DNA-binding protein) [Cleaved into: Replication protein A 70 kDa DNA-binding subunit, N-terminally processed]	616	damaged DNA binding [GO:0003684]; G-rich strand telomeric DNA binding [GO:0098505]; metal ion binding [GO:0046872]; sequence-specific DNA binding [GO:0043565]; single-stranded DNA binding [GO:0003697]; single-stranded telomeric DNA binding [GO:0043047]	DNA replication factor A complex [GO:0005662]; nuclear chromosome, telomeric region [GO:0000784]; nucleoplasm [GO:0005654]; nucleus [GO:0005634]; PML body [GO:0016605]; site of DNA damage [GO:0090734]	base-excision repair [GO:0006284]; cellular response to DNA damage stimulus [GO:0006974]; DNA damage response, detection of DNA damage [GO:0042769]; DNA-dependent DNA replication [GO:0006261]; DNA recombination [GO:0006310]; DNA repair [GO:0006281]; DNA replication [GO:0006260]; DNA unwinding involved in DNA replication [GO:0006268]; double-strand break repair via homologous recombination [GO:000…	32|30|38	100	33.33	3	12|10|14|7|16|13|14|10|15|14|1|0|1|0|1|1|1|0|0|0|0|0|0|0|0|0	0.99	1	0.99	1	0.99	6.67	0
	SH_Beclin1_MITO	P49411	EFTU_HUMAN	TUFM	Elongation factor Tu, mitochondrial (EF-Tu) (P43)	452	GTPase activity [GO:0003924]; GTP binding [GO:0005525]; RNA binding [GO:0003723]; translation elongation factor activity [GO:0003746]	extracellular exosome [GO:0070062]; membrane [GO:0016020]; mitochondrial nucleoid [GO:0042645]; mitochondrion [GO:0005739]; synapse [GO:0045202]	mitochondrial translational elongation [GO:0070125]; response to ethanol [GO:0045471]; translational elongation [GO:0006414]	19|17|17	53	17.67	3	5|5|7|6|3|3|4|4|6|4|4|0|2|3|4|5|6|4|4|1|4|2|6|8|10|10	1	1	1	1	1	3.83	0
	SH_Beclin1_MITO	P68104	EF1A1_HUMAN	EEF1A1	Elongation factor 1-alpha 1 (EF-1-alpha-1) (Elongation factor Tu) (EF-Tu) (Eukaryotic elongation factor 1 A-1) (eEF1A-1) (Leukocyte receptor cluster member 7)	462	GTPase activity [GO:0003924]; GTP binding [GO:0005525]; protein kinase binding [GO:0019901]; RNA binding [GO:0003723]; translation elongation factor activity [GO:0003746]; tRNA binding [GO:0000049]	cortical actin cytoskeleton [GO:0030864]; cytoplasm [GO:0005737]; cytoplasmic side of lysosomal membrane [GO:0098574]; cytosol [GO:0005829]; eukaryotic translation elongation factor 1 complex [GO:0005853]; extracellular exosome [GO:0070062]; extracellular region [GO:0005576]; extracellular space [GO:0005615]; ficolin-1-rich granule lumen [GO:1904813]; membrane [GO:0016020]; nucleolus [GO:0005730]…	cellular response to epidermal growth factor stimulus [GO:0071364]; neutrophil degranulation [GO:0043312]; regulation of chaperone-mediated autophagy [GO:1904714]; translation [GO:0006412]; translational elongation [GO:0006414]	44|41|38	123	41	3	9|10|10|7|13|6|10|5|11|6|5|6|9|9|12|13|14|16|8|7|11|6|11|13|12|11	1	1	1	1	1	4.26	0
	SH_Beclin1_MITO	Q6ZNE5	BAKOR_HUMAN	ATG14	Beclin 1-associated autophagy-related key regulator (Barkor) (Autophagy-related protein 14-like protein) (Atg14L)	492	GTPase binding [GO:0051020]	autophagosome [GO:0005776]; autophagosome membrane [GO:0000421]; axoneme [GO:0005930]; cytosol [GO:0005829]; endoplasmic reticulum membrane [GO:0005789]; extrinsic component of omegasome membrane [GO:0097629]; extrinsic component of phagophore assembly site membrane [GO:0097632]; mitochondria-associated endoplasmic reticulum membrane [GO:0044233]; phagocytic vesicle [GO:0045335]; phagophore assem…	autophagosome assembly [GO:0000045]; autophagosome membrane docking [GO:0016240]; cellular response to glucose starvation [GO:0042149]; cellular response to starvation [GO:0009267]; endosome to lysosome transport [GO:0008333]; macroautophagy [GO:0016236]; mitophagy [GO:0000423]; negative regulation of protein phosphorylation [GO:0001933]; positive regulation of phosphatidylinositol 3-kinase activ…	12|10|9	31	10.33	3	0|0|0|0|0|0|0|0|0|0|0|0|0|0|0|0|0|0|0|0|0|0|0|0|0|0	1	1	1	1	1	103.33	0
	SH_Beclin1_MITO	Q7Z417	NUFP2_HUMAN	NUFIP2	Nuclear fragile X mental retardation-interacting protein 2 (82 kDa FMRP-interacting protein) (82-FIP) (Cell proliferation-inducing gene 1 protein) (FMRP-interacting protein 2)	695	RNA binding [GO:0003723]	cytoplasm [GO:0005737]; cytoplasmic stress granule [GO:0010494]; cytosol [GO:0005829]; membrane [GO:0016020]; nuclear body [GO:0016604]; nucleoplasm [GO:0005654]; nucleus [GO:0005634]; polysomal ribosome [GO:0042788]	0	29|31|32	92	30.67	3	12|6|10|10|11|9|12|11|12|11|9|6|15|12|19|17|10|9|7|5|7|5|13|13|10|11	1	1	1	1	1	2.93	0
	SH_Beclin1_MITO	Q8NEB9	PK3C3_HUMAN	PIK3C3	Phosphatidylinositol 3-kinase catalytic subunit type 3 (PI3-kinase type 3) (PI3K type 3) (PtdIns-3-kinase type 3) (EC 2.7.1.137) (Phosphatidylinositol 3-kinase p100 subunit) (Phosphoinositide-3-kinase class 3) (hVps34)	887	1-phosphatidylinositol-3-kinase activity [GO:0016303]; ATP binding [GO:0005524]; kinase activity [GO:0016301]; protein kinase activity [GO:0004672]	autolysosome [GO:0044754]; axoneme [GO:0005930]; cytoplasm [GO:0005737]; cytosol [GO:0005829]; endosome [GO:0005768]; late endosome [GO:0005770]; membrane [GO:0016020]; midbody [GO:0030496]; peroxisome [GO:0005777]; phagocytic vesicle membrane [GO:0030670]; phagophore assembly site [GO:0000407]; phosphatidylinositol 3-kinase complex, class III [GO:0035032]; phosphatidylinositol 3-kinase complex, …	autophagosome assembly [GO:0000045]; autophagy [GO:0006914]; autophagy of peroxisome [GO:0030242]; cell cycle [GO:0007049]; cell division [GO:0051301]; cellular response to glucose starvation [GO:0042149]; early endosome to late endosome transport [GO:0045022]; endocytosis [GO:0006897]; endosome organization [GO:0007032]; macroautophagy [GO:0016236]; phosphatidylinositol-3-phosphate biosynthetic …	54|56|55	165	55	3	0|0|0|0|0|0|0|0|0|0|0|0|0|0|0|0|0|0|0|0|0|0|0|0|0|0	1	1	1	1	1	550	0
	SH_Beclin1_MITO	Q92622	RUBIC_HUMAN	RUBCN	Run domain Beclin-1-interacting and cysteine-rich domain-containing protein (Rubicon) (Beclin-1 associated RUN domain containing protein) (Baron)	972	0	cytosol [GO:0005829]; early endosome [GO:0005769]; intracellular membrane-bounded organelle [GO:0043231]; late endosome [GO:0005770]; lysosome [GO:0005764]; nucleoplasm [GO:0005654]	autophagy [GO:0006914]; immune system process [GO:0002376]; multivesicular body sorting pathway [GO:0071985]; negative regulation of autophagosome maturation [GO:1901097]; negative regulation of autophagy [GO:0010507]; negative regulation of endocytosis [GO:0045806]; negative regulation of phosphatidylinositol 3-kinase activity [GO:0043553]; phagocytosis [GO:0006909]	4|2|3	9	3	3	0|0|0|0|0|0|0|0|0|0|0|0|0|0|0|0|0|0|0|0|0|0|0|0|0|0	1	1	1	1	1	30	0
	SH_Beclin1_MITO	Q96F24	NRBF2_HUMAN	NRBF2	Nuclear receptor-binding factor 2 (NRBF-2) (Comodulator of PPAR and RXR)	287	0	autophagosome [GO:0005776]; cytoplasm [GO:0005737]; cytoplasmic vesicle [GO:0031410]; nucleoplasm [GO:0005654]; phosphatidylinositol 3-kinase complex, class III [GO:0035032]	autophagy [GO:0006914]; regulation of lipid kinase activity [GO:0043550]; response to endoplasmic reticulum stress [GO:0034976]; transcription initiation from RNA polymerase II promoter [GO:0006367]	10|9|14	33	11	3	0|0|0|0|0|0|0|0|0|0|0|0|0|0|0|0|0|0|0|0|0|0|0|0|0|0	1	1	1	1	1	110	0
	SH_Beclin1_MITO	Q99570	PI3R4_HUMAN	PIK3R4	Phosphoinositide 3-kinase regulatory subunit 4 (PI3-kinase regulatory subunit 4) (EC 2.7.11.1) (PI3-kinase p150 subunit) (Phosphoinositide 3-kinase adaptor protein)	1358	1-phosphatidylinositol-3-kinase activity [GO:0016303]; ATP binding [GO:0005524]; protein kinase activity [GO:0004672]; protein serine/threonine kinase activity [GO:0004674]	autophagosome [GO:0005776]; axoneme [GO:0005930]; cytosol [GO:0005829]; intracellular membrane-bounded organelle [GO:0043231]; late endosome [GO:0005770]; membrane [GO:0016020]; microtubule cytoskeleton [GO:0015630]; nucleus-vacuole junction [GO:0071561]; phagocytic vesicle membrane [GO:0030670]; phosphatidylinositol 3-kinase complex, class III [GO:0035032]; phosphatidylinositol 3-kinase complex,…	autophagy of peroxisome [GO:0030242]; cellular response to glucose starvation [GO:0042149]; late endosome to vacuole transport [GO:0045324]; macroautophagy [GO:0016236]; positive regulation of phosphatidylinositol 3-kinase activity [GO:0043552]; protein phosphorylation [GO:0006468]; protein targeting to vacuole [GO:0006623]; receptor catabolic process [GO:0032801]; regulation of cytokinesis [GO:0…	71|73|70	214	71.33	3	0|0|0|0|0|0|0|0|0|0|0|0|0|0|0|0|0|0|0|0|0|0|0|0|0|0	1	1	1	1	1	713.33	0
	SH_Beclin1_MITO	Q9HAV7	GRPE1_HUMAN	GRPEL1	GrpE protein homolog 1, mitochondrial (HMGE) (Mt-GrpE#1)	217	adenyl-nucleotide exchange factor activity [GO:0000774]; chaperone binding [GO:0051087]; protein homodimerization activity [GO:0042803]; unfolded protein binding [GO:0051082]	mitochondrial matrix [GO:0005759]; mitochondrion [GO:0005739]; nucleus [GO:0005634]; PAM complex, Tim23 associated import motor [GO:0001405]	protein folding [GO:0006457]; protein import into mitochondrial matrix [GO:0030150]	15|13|14	42	14	3	5|5|4|2|6|4|7|3|4|0|4|3|8|3|7|7|7|7|1|2|4|2|1|1|3|2	0.99	1	0.99	1	0.99	3.57	0
	SH_Beclin1_MITO	Q9NNW5	WDR6_HUMAN	WDR6	WD repeat-containing protein 6	1121	RNA binding [GO:0003723]	cytoplasm [GO:0005737]; cytosol [GO:0005829]; plasma membrane [GO:0005886]	cell cycle arrest [GO:0007050]; negative regulation of autophagy [GO:0010507]; negative regulation of cell population proliferation [GO:0008285]	16|19|16	51	17	3	0|0|0|0|0|0|0|0|0|0|0|0|0|0|0|0|0|0|0|0|0|0|0|0|0|0	1	1	1	1	1	170	0
	SH_Beclin1_MITO	Q9P2Y5	UVRAG_HUMAN	UVRAG	UV radiation resistance-associated gene protein (p63)	699	SH3 domain binding [GO:0017124]; SNARE binding [GO:0000149]	centrosome [GO:0005813]; chromosome, centromeric region [GO:0000775]; cytoplasm [GO:0005737]; early endosome [GO:0005769]; endoplasmic reticulum [GO:0005783]; late endosome [GO:0005770]; lysosome [GO:0005764]; midbody [GO:0030496]; phagocytic vesicle [GO:0045335]; protein-containing complex [GO:0032991]	autophagy [GO:0006914]; centrosome cycle [GO:0007098]; chromosome segregation [GO:0007059]; DNA repair [GO:0006281]; double-strand break repair via classical nonhomologous end joining [GO:0097680]; maintenance of Golgi location [GO:0051684]; multivesicular body sorting pathway [GO:0071985]; positive regulation of autophagosome maturation [GO:1901098]; receptor catabolic process [GO:0032801]; regu…	36|38|36	110	36.67	3	0|0|0|0|0|0|0|0|0|0|0|0|0|0|0|0|0|0|0|0|0|0|0|0|0|0	1	1	1	1	1	366.67	0
	SH_Beclin1_MITO_AA_STARVATION	Q14457	BECN1_HUMAN	BECN1	Beclin-1 (Coiled-coil myosin-like BCL2-interacting protein) (Protein GT197) [Cleaved into: Beclin-1-C 35 kDa; Beclin-1-C 37 kDa]	450	GTPase binding [GO:0051020]; phosphatidylinositol 3-kinase binding [GO:0043548]; protein homodimerization activity [GO:0042803]; protein kinase binding [GO:0019901]; ubiquitin protein ligase binding [GO:0031625]	autophagosome [GO:0005776]; cytosol [GO:0005829]; dendrite [GO:0030425]; endoplasmic reticulum [GO:0005783]; endoplasmic reticulum membrane [GO:0005789]; endosome [GO:0005768]; endosome membrane [GO:0010008]; extrinsic component of membrane [GO:0019898]; mitochondrial membrane [GO:0031966]; nucleus [GO:0005634]; phagocytic vesicle [GO:0045335]; phagophore assembly site [GO:0000407]; phosphatidyli…	aging [GO:0007568]; amyloid-beta metabolic process [GO:0050435]; apoptotic process [GO:0006915]; autophagosome assembly [GO:0000045]; autophagy [GO:0006914]; autophagy of mitochondrion [GO:0000422]; cell division [GO:0051301]; cellular defense response [GO:0006968]; cellular response to aluminum ion [GO:0071275]; cellular response to amino acid starvation [GO:0034198]; cellular response to copper…	92|99|97	288	96	3	0|0|0|0|0|0|0|0|0|0|0|0|0|0|0|0|0|0|0|0|0|0|0|0|0|0	1	1	1	1	1	960	0
	SH_Beclin1_MITO_AA_STARVATION	P14618	KPYM_HUMAN	PKM	Pyruvate kinase PKM (EC 2.7.1.40) (Cytosolic thyroid hormone-binding protein) (CTHBP) (Opa-interacting protein 3) (OIP-3) (Pyruvate kinase 2/3) (Pyruvate kinase muscle isozyme) (Thyroid hormone-binding protein 1) (THBP1) (Tumor M2-PK) (p58)	531	ADP binding [GO:0043531]; ATP binding [GO:0005524]; cadherin binding [GO:0045296]; identical protein binding [GO:0042802]; kinase activity [GO:0016301]; magnesium ion binding [GO:0000287]; MHC class II protein complex binding [GO:0023026]; potassium ion binding [GO:0030955]; pyruvate kinase activity [GO:0004743]; RNA binding [GO:0003723]; thyroid hormone binding [GO:0070324]	cilium [GO:0005929]; collagen-containing extracellular matrix [GO:0062023]; cytoplasm [GO:0005737]; cytosol [GO:0005829]; extracellular exosome [GO:0070062]; extracellular region [GO:0005576]; extracellular vesicle [GO:1903561]; ficolin-1-rich granule lumen [GO:1904813]; mitochondrion [GO:0005739]; nucleus [GO:0005634]; pyruvate kinase complex [GO:1902912]; secretory granule lumen [GO:0034774]; v…	animal organ regeneration [GO:0031100]; canonical glycolysis [GO:0061621]; cellular response to insulin stimulus [GO:0032869]; glycolytic process [GO:0006096]; liver development [GO:0001889]; neutrophil degranulation [GO:0043312]; positive regulation of sprouting angiogenesis [GO:1903672]; programmed cell death [GO:0012501]; protein homotetramerization [GO:0051289]; response to gravity [GO:000962…	4|5|10	19	6.33	3	0|0|0|0|0|0|0|0|1|0|0|0|0|0|1|0|0|0|0|0|0|0|0|0|0|0	1	1	1	1	1	63.33	0
	SH_Beclin1_MITO_AA_STARVATION	P26196	DDX6_HUMAN	DDX6	Probable ATP-dependent RNA helicase DDX6 (EC 3.6.4.13) (ATP-dependent RNA helicase p54) (DEAD box protein 6) (Oncogene RCK)	483	ATP binding [GO:0005524]; cadherin binding [GO:0045296]; helicase activity [GO:0004386]; protein domain specific binding [GO:0019904]; RNA binding [GO:0003723]; RNA helicase activity [GO:0003724]	cell-cell adherens junction [GO:0005913]; chromatoid body [GO:0033391]; concave side of sperm head [GO:0061830]; cytoplasm [GO:0005737]; cytoplasmic ribonucleoprotein granule [GO:0036464]; cytoplasmic stress granule [GO:0010494]; cytosol [GO:0005829]; heterochromatin [GO:0000792]; membrane [GO:0016020]; mitochondrion [GO:0005739]; nucleolus [GO:0005730]; nucleus [GO:0005634]; outer dense fiber [G…	cytoplasmic mRNA processing body assembly [GO:0033962]; exonucleolytic nuclear-transcribed mRNA catabolic process involved in deadenylation-dependent decay [GO:0043928]; negative regulation of neuron differentiation [GO:0045665]; spermatid differentiation [GO:0048515]; stem cell population maintenance [GO:0019827]; viral RNA genome packaging [GO:0019074]	26|28|33	87	29	3	10|8|8|7|8|8|9|7|7|9|18|11|18|15|12|12|9|12|9|4|6|5|8|9|6|8	0.98	1	0.98	1	0.98	3.1	0
	SH_Beclin1_MITO_AA_STARVATION	P68104	EF1A1_HUMAN	EEF1A1	Elongation factor 1-alpha 1 (EF-1-alpha-1) (Elongation factor Tu) (EF-Tu) (Eukaryotic elongation factor 1 A-1) (eEF1A-1) (Leukocyte receptor cluster member 7)	462	GTPase activity [GO:0003924]; GTP binding [GO:0005525]; protein kinase binding [GO:0019901]; RNA binding [GO:0003723]; translation elongation factor activity [GO:0003746]; tRNA binding [GO:0000049]	cortical actin cytoskeleton [GO:0030864]; cytoplasm [GO:0005737]; cytoplasmic side of lysosomal membrane [GO:0098574]; cytosol [GO:0005829]; eukaryotic translation elongation factor 1 complex [GO:0005853]; extracellular exosome [GO:0070062]; extracellular region [GO:0005576]; extracellular space [GO:0005615]; ficolin-1-rich granule lumen [GO:1904813]; membrane [GO:0016020]; nucleolus [GO:0005730]…	cellular response to epidermal growth factor stimulus [GO:0071364]; neutrophil degranulation [GO:0043312]; regulation of chaperone-mediated autophagy [GO:1904714]; translation [GO:0006412]; translational elongation [GO:0006414]	39|52|49	140	46.67	3	9|10|10|7|13|6|10|5|11|6|5|6|9|9|12|13|14|16|8|7|11|6|11|13|12|11	1	1	1	1	1	4.85	0
	SH_Beclin1_MITO_AA_STARVATION	Q13501	SQSTM_HUMAN	SQSTM1	Sequestosome-1 (EBI3-associated protein of 60 kDa) (EBIAP) (p60) (Phosphotyrosine-independent ligand for the Lck SH2 domain of 62 kDa) (Ubiquitin-binding protein p62)	440	enzyme binding [GO:0019899]; identical protein binding [GO:0042802]; ionotropic glutamate receptor binding [GO:0035255]; K63-linked polyubiquitin modification-dependent protein binding [GO:0070530]; protein homodimerization activity [GO:0042803]; protein kinase binding [GO:0019901]; protein kinase C binding [GO:0005080]; protein serine/threonine kinase activity [GO:0004674]; receptor tyrosine kin…	aggresome [GO:0016235]; amphisome [GO:0044753]; autolysosome [GO:0044754]; autophagosome [GO:0005776]; cytoplasm [GO:0005737]; cytosol [GO:0005829]; endoplasmic reticulum [GO:0005783]; extracellular exosome [GO:0070062]; inclusion body [GO:0016234]; intracellular membrane-bounded organelle [GO:0043231]; late endosome [GO:0005770]; Lewy body [GO:0097413]; mitochondrion [GO:0005739]; nucleoplasm [G…	aggrephagy [GO:0035973]; apoptotic process [GO:0006915]; autophagy [GO:0006914]; autophagy of mitochondrion [GO:0000422]; cell differentiation [GO:0030154]; endosomal transport [GO:0016197]; endosome organization [GO:0007032]; immune system process [GO:0002376]; interleukin-1-mediated signaling pathway [GO:0070498]; intracellular signal transduction [GO:0035556]; macroautophagy [GO:0016236]; mito…	2|2|3	7	2.33	3	0|0|0|0|0|0|0|0|0|0|0|0|0|0|0|1|2|1|0|0|0|0|0|0|0|0	0.98	0.99	0.98	0.99	0.98	15.17	0
	SH_Beclin1_MITO_AA_STARVATION	Q6ZNE5	BAKOR_HUMAN	ATG14	Beclin 1-associated autophagy-related key regulator (Barkor) (Autophagy-related protein 14-like protein) (Atg14L)	492	GTPase binding [GO:0051020]	autophagosome [GO:0005776]; autophagosome membrane [GO:0000421]; axoneme [GO:0005930]; cytosol [GO:0005829]; endoplasmic reticulum membrane [GO:0005789]; extrinsic component of omegasome membrane [GO:0097629]; extrinsic component of phagophore assembly site membrane [GO:0097632]; mitochondria-associated endoplasmic reticulum membrane [GO:0044233]; phagocytic vesicle [GO:0045335]; phagophore assem…	autophagosome assembly [GO:0000045]; autophagosome membrane docking [GO:0016240]; cellular response to glucose starvation [GO:0042149]; cellular response to starvation [GO:0009267]; endosome to lysosome transport [GO:0008333]; macroautophagy [GO:0016236]; mitophagy [GO:0000423]; negative regulation of protein phosphorylation [GO:0001933]; positive regulation of phosphatidylinositol 3-kinase activ…	10|15|11	36	12	3	0|0|0|0|0|0|0|0|0|0|0|0|0|0|0|0|0|0|0|0|0|0|0|0|0|0	1	1	1	1	1	120	0
	SH_Beclin1_MITO_AA_STARVATION	Q7Z417	NUFP2_HUMAN	NUFIP2	Nuclear fragile X mental retardation-interacting protein 2 (82 kDa FMRP-interacting protein) (82-FIP) (Cell proliferation-inducing gene 1 protein) (FMRP-interacting protein 2)	695	RNA binding [GO:0003723]	cytoplasm [GO:0005737]; cytoplasmic stress granule [GO:0010494]; cytosol [GO:0005829]; membrane [GO:0016020]; nuclear body [GO:0016604]; nucleoplasm [GO:0005654]; nucleus [GO:0005634]; polysomal ribosome [GO:0042788]	0	30|30|31	91	30.33	3	12|6|10|10|11|9|12|11|12|11|9|6|15|12|19|17|10|9|7|5|7|5|13|13|10|11	1	1	1	1	1	2.9	0
	SH_Beclin1_MITO_AA_STARVATION	Q8NEB9	PK3C3_HUMAN	PIK3C3	Phosphatidylinositol 3-kinase catalytic subunit type 3 (PI3-kinase type 3) (PI3K type 3) (PtdIns-3-kinase type 3) (EC 2.7.1.137) (Phosphatidylinositol 3-kinase p100 subunit) (Phosphoinositide-3-kinase class 3) (hVps34)	887	1-phosphatidylinositol-3-kinase activity [GO:0016303]; ATP binding [GO:0005524]; kinase activity [GO:0016301]; protein kinase activity [GO:0004672]	autolysosome [GO:0044754]; axoneme [GO:0005930]; cytoplasm [GO:0005737]; cytosol [GO:0005829]; endosome [GO:0005768]; late endosome [GO:0005770]; membrane [GO:0016020]; midbody [GO:0030496]; peroxisome [GO:0005777]; phagocytic vesicle membrane [GO:0030670]; phagophore assembly site [GO:0000407]; phosphatidylinositol 3-kinase complex, class III [GO:0035032]; phosphatidylinositol 3-kinase complex, …	autophagosome assembly [GO:0000045]; autophagy [GO:0006914]; autophagy of peroxisome [GO:0030242]; cell cycle [GO:0007049]; cell division [GO:0051301]; cellular response to glucose starvation [GO:0042149]; early endosome to late endosome transport [GO:0045022]; endocytosis [GO:0006897]; endosome organization [GO:0007032]; macroautophagy [GO:0016236]; phosphatidylinositol-3-phosphate biosynthetic …	61|67|68	196	65.33	3	0|0|0|0|0|0|0|0|0|0|0|0|0|0|0|0|0|0|0|0|0|0|0|0|0|0	1	1	1	1	1	653.33	0
	SH_Beclin1_MITO_AA_STARVATION	Q96F24	NRBF2_HUMAN	NRBF2	Nuclear receptor-binding factor 2 (NRBF-2) (Comodulator of PPAR and RXR)	287	0	autophagosome [GO:0005776]; cytoplasm [GO:0005737]; cytoplasmic vesicle [GO:0031410]; nucleoplasm [GO:0005654]; phosphatidylinositol 3-kinase complex, class III [GO:0035032]	autophagy [GO:0006914]; regulation of lipid kinase activity [GO:0043550]; response to endoplasmic reticulum stress [GO:0034976]; transcription initiation from RNA polymerase II promoter [GO:0006367]	17|14|15	46	15.33	3	0|0|0|0|0|0|0|0|0|0|0|0|0|0|0|0|0|0|0|0|0|0|0|0|0|0	1	1	1	1	1	153.33	0
	SH_Beclin1_MITO_AA_STARVATION	Q99570	PI3R4_HUMAN	PIK3R4	Phosphoinositide 3-kinase regulatory subunit 4 (PI3-kinase regulatory subunit 4) (EC 2.7.11.1) (PI3-kinase p150 subunit) (Phosphoinositide 3-kinase adaptor protein)	1358	1-phosphatidylinositol-3-kinase activity [GO:0016303]; ATP binding [GO:0005524]; protein kinase activity [GO:0004672]; protein serine/threonine kinase activity [GO:0004674]	autophagosome [GO:0005776]; axoneme [GO:0005930]; cytosol [GO:0005829]; intracellular membrane-bounded organelle [GO:0043231]; late endosome [GO:0005770]; membrane [GO:0016020]; microtubule cytoskeleton [GO:0015630]; nucleus-vacuole junction [GO:0071561]; phagocytic vesicle membrane [GO:0030670]; phosphatidylinositol 3-kinase complex, class III [GO:0035032]; phosphatidylinositol 3-kinase complex,…	autophagy of peroxisome [GO:0030242]; cellular response to glucose starvation [GO:0042149]; late endosome to vacuole transport [GO:0045324]; macroautophagy [GO:0016236]; positive regulation of phosphatidylinositol 3-kinase activity [GO:0043552]; protein phosphorylation [GO:0006468]; protein targeting to vacuole [GO:0006623]; receptor catabolic process [GO:0032801]; regulation of cytokinesis [GO:0…	79|80|76	235	78.33	3	0|0|0|0|0|0|0|0|0|0|0|0|0|0|0|0|0|0|0|0|0|0|0|0|0|0	1	1	1	1	1	783.33	0
	SH_Beclin1_MITO_AA_STARVATION	Q9P2Y5	UVRAG_HUMAN	UVRAG	UV radiation resistance-associated gene protein (p63)	699	SH3 domain binding [GO:0017124]; SNARE binding [GO:0000149]	centrosome [GO:0005813]; chromosome, centromeric region [GO:0000775]; cytoplasm [GO:0005737]; early endosome [GO:0005769]; endoplasmic reticulum [GO:0005783]; late endosome [GO:0005770]; lysosome [GO:0005764]; midbody [GO:0030496]; phagocytic vesicle [GO:0045335]; protein-containing complex [GO:0032991]	autophagy [GO:0006914]; centrosome cycle [GO:0007098]; chromosome segregation [GO:0007059]; DNA repair [GO:0006281]; double-strand break repair via classical nonhomologous end joining [GO:0097680]; maintenance of Golgi location [GO:0051684]; multivesicular body sorting pathway [GO:0071985]; positive regulation of autophagosome maturation [GO:1901098]; receptor catabolic process [GO:0032801]; regu…	38|41|47	126	42	3	0|0|0|0|0|0|0|0|0|0|0|0|0|0|0|0|0|0|0|0|0|0|0|0|0|0	1	1	1	1	1	420	0
	SH_Beclin1_WT	Q14457	BECN1_HUMAN	BECN1	Beclin-1 (Coiled-coil myosin-like BCL2-interacting protein) (Protein GT197) [Cleaved into: Beclin-1-C 35 kDa; Beclin-1-C 37 kDa]	450	GTPase binding [GO:0051020]; phosphatidylinositol 3-kinase binding [GO:0043548]; protein homodimerization activity [GO:0042803]; protein kinase binding [GO:0019901]; ubiquitin protein ligase binding [GO:0031625]	autophagosome [GO:0005776]; cytosol [GO:0005829]; dendrite [GO:0030425]; endoplasmic reticulum [GO:0005783]; endoplasmic reticulum membrane [GO:0005789]; endosome [GO:0005768]; endosome membrane [GO:0010008]; extrinsic component of membrane [GO:0019898]; mitochondrial membrane [GO:0031966]; nucleus [GO:0005634]; phagocytic vesicle [GO:0045335]; phagophore assembly site [GO:0000407]; phosphatidyli…	aging [GO:0007568]; amyloid-beta metabolic process [GO:0050435]; apoptotic process [GO:0006915]; autophagosome assembly [GO:0000045]; autophagy [GO:0006914]; autophagy of mitochondrion [GO:0000422]; cell division [GO:0051301]; cellular defense response [GO:0006968]; cellular response to aluminum ion [GO:0071275]; cellular response to amino acid starvation [GO:0034198]; cellular response to copper…	87|92|91	270	90	3	0|0|0|0|0|0|0|0|0|0|0|0|0|0|0|0|0|0|0|0|0|0|0|0|0|0	1	1	1	1	1	900	0
	SH_Beclin1_WT	P09429	HMGB1_HUMAN	HMGB1	High mobility group protein B1 (High mobility group protein 1) (HMG-1)	215	bubble DNA binding [GO:0000405]; chemoattractant activity [GO:0042056]; C-X-C chemokine binding [GO:0019958]; cytokine activity [GO:0005125]; damaged DNA binding [GO:0003684]; DNA binding, bending [GO:0008301]; DNA polymerase binding [GO:0070182]; double-stranded DNA binding [GO:0003690]; four-way junction DNA binding [GO:0000400]; integrin binding [GO:0005178]; lipopolysaccharide binding [GO:000…	alphav-beta3 integrin-HMGB1 complex [GO:0035868]; cell surface [GO:0009986]; condensed chromosome [GO:0000793]; cytoplasm [GO:0005737]; endoplasmic reticulum-Golgi intermediate compartment [GO:0005793]; endosome [GO:0005768]; extracellular region [GO:0005576]; extracellular space [GO:0005615]; ficolin-1-rich granule lumen [GO:1904813]; nuclear chromatin [GO:0000790]; nucleoplasm [GO:0005654]; nuc…	activation of innate immune response [GO:0002218]; apoptotic cell clearance [GO:0043277]; apoptotic DNA fragmentation [GO:0006309]; autophagy [GO:0006914]; cell chemotaxis [GO:0060326]; cellular response to lipopolysaccharide [GO:0071222]; chromatin remodeling [GO:0006338]; chromatin silencing [GO:0006342]; dendritic cell chemotaxis [GO:0002407]; developmental process [GO:0032502]; DNA geometric …	3|3|2	8	2.67	3	0|0|0|0|0|0|0|0|0|0|0|0|0|0|0|0|0|0|0|0|0|0|0|0|0|0	0.99	1	0.99	1	0.99	26.67	0
	SH_Beclin1_WT	P14618	KPYM_HUMAN	PKM	Pyruvate kinase PKM (EC 2.7.1.40) (Cytosolic thyroid hormone-binding protein) (CTHBP) (Opa-interacting protein 3) (OIP-3) (Pyruvate kinase 2/3) (Pyruvate kinase muscle isozyme) (Thyroid hormone-binding protein 1) (THBP1) (Tumor M2-PK) (p58)	531	ADP binding [GO:0043531]; ATP binding [GO:0005524]; cadherin binding [GO:0045296]; identical protein binding [GO:0042802]; kinase activity [GO:0016301]; magnesium ion binding [GO:0000287]; MHC class II protein complex binding [GO:0023026]; potassium ion binding [GO:0030955]; pyruvate kinase activity [GO:0004743]; RNA binding [GO:0003723]; thyroid hormone binding [GO:0070324]	cilium [GO:0005929]; collagen-containing extracellular matrix [GO:0062023]; cytoplasm [GO:0005737]; cytosol [GO:0005829]; extracellular exosome [GO:0070062]; extracellular region [GO:0005576]; extracellular vesicle [GO:1903561]; ficolin-1-rich granule lumen [GO:1904813]; mitochondrion [GO:0005739]; nucleus [GO:0005634]; pyruvate kinase complex [GO:1902912]; secretory granule lumen [GO:0034774]; v…	animal organ regeneration [GO:0031100]; canonical glycolysis [GO:0061621]; cellular response to insulin stimulus [GO:0032869]; glycolytic process [GO:0006096]; liver development [GO:0001889]; neutrophil degranulation [GO:0043312]; positive regulation of sprouting angiogenesis [GO:1903672]; programmed cell death [GO:0012501]; protein homotetramerization [GO:0051289]; response to gravity [GO:000962…	10|8|9	27	9	3	0|0|0|0|0|0|0|0|1|0|0|0|0|0|1|0|0|0|0|0|0|0|0|0|0|0	1	1	1	1	1	90	0
	SH_Beclin1_WT	P26196	DDX6_HUMAN	DDX6	Probable ATP-dependent RNA helicase DDX6 (EC 3.6.4.13) (ATP-dependent RNA helicase p54) (DEAD box protein 6) (Oncogene RCK)	483	ATP binding [GO:0005524]; cadherin binding [GO:0045296]; helicase activity [GO:0004386]; protein domain specific binding [GO:0019904]; RNA binding [GO:0003723]; RNA helicase activity [GO:0003724]	cell-cell adherens junction [GO:0005913]; chromatoid body [GO:0033391]; concave side of sperm head [GO:0061830]; cytoplasm [GO:0005737]; cytoplasmic ribonucleoprotein granule [GO:0036464]; cytoplasmic stress granule [GO:0010494]; cytosol [GO:0005829]; heterochromatin [GO:0000792]; membrane [GO:0016020]; mitochondrion [GO:0005739]; nucleolus [GO:0005730]; nucleus [GO:0005634]; outer dense fiber [G…	cytoplasmic mRNA processing body assembly [GO:0033962]; exonucleolytic nuclear-transcribed mRNA catabolic process involved in deadenylation-dependent decay [GO:0043928]; negative regulation of neuron differentiation [GO:0045665]; spermatid differentiation [GO:0048515]; stem cell population maintenance [GO:0019827]; viral RNA genome packaging [GO:0019074]	26|29|29	84	28	3	10|8|8|7|8|8|9|7|7|9|18|11|18|15|12|12|9|12|9|4|6|5|8|9|6|8	0.98	1	0.98	1	0.98	3	0
	SH_Beclin1_WT	P27694	RFA1_HUMAN	RPA1	Replication protein A 70 kDa DNA-binding subunit (RP-A p70) (Replication factor A protein 1) (RF-A protein 1) (Single-stranded DNA-binding protein) [Cleaved into: Replication protein A 70 kDa DNA-binding subunit, N-terminally processed]	616	damaged DNA binding [GO:0003684]; G-rich strand telomeric DNA binding [GO:0098505]; metal ion binding [GO:0046872]; sequence-specific DNA binding [GO:0043565]; single-stranded DNA binding [GO:0003697]; single-stranded telomeric DNA binding [GO:0043047]	DNA replication factor A complex [GO:0005662]; nuclear chromosome, telomeric region [GO:0000784]; nucleoplasm [GO:0005654]; nucleus [GO:0005634]; PML body [GO:0016605]; site of DNA damage [GO:0090734]	base-excision repair [GO:0006284]; cellular response to DNA damage stimulus [GO:0006974]; DNA damage response, detection of DNA damage [GO:0042769]; DNA-dependent DNA replication [GO:0006261]; DNA recombination [GO:0006310]; DNA repair [GO:0006281]; DNA replication [GO:0006260]; DNA unwinding involved in DNA replication [GO:0006268]; double-strand break repair via homologous recombination [GO:000…	36|32|35	103	34.33	3	12|10|14|7|16|13|14|10|15|14|1|0|1|0|1|1|1|0|0|0|0|0|0|0|0|0	0.99	0.99	0.99	0.99	0.99	6.87	0
	SH_Beclin1_WT	P49411	EFTU_HUMAN	TUFM	Elongation factor Tu, mitochondrial (EF-Tu) (P43)	452	GTPase activity [GO:0003924]; GTP binding [GO:0005525]; RNA binding [GO:0003723]; translation elongation factor activity [GO:0003746]	extracellular exosome [GO:0070062]; membrane [GO:0016020]; mitochondrial nucleoid [GO:0042645]; mitochondrion [GO:0005739]; synapse [GO:0045202]	mitochondrial translational elongation [GO:0070125]; response to ethanol [GO:0045471]; translational elongation [GO:0006414]	17|20|21	58	19.33	3	5|5|7|6|3|3|4|4|6|4|4|0|2|3|4|5|6|4|4|1|4|2|6|8|10|10	1	1	1	1	1	4.19	0
	SH_Beclin1_WT	P68104	EF1A1_HUMAN	EEF1A1	Elongation factor 1-alpha 1 (EF-1-alpha-1) (Elongation factor Tu) (EF-Tu) (Eukaryotic elongation factor 1 A-1) (eEF1A-1) (Leukocyte receptor cluster member 7)	462	GTPase activity [GO:0003924]; GTP binding [GO:0005525]; protein kinase binding [GO:0019901]; RNA binding [GO:0003723]; translation elongation factor activity [GO:0003746]; tRNA binding [GO:0000049]	cortical actin cytoskeleton [GO:0030864]; cytoplasm [GO:0005737]; cytoplasmic side of lysosomal membrane [GO:0098574]; cytosol [GO:0005829]; eukaryotic translation elongation factor 1 complex [GO:0005853]; extracellular exosome [GO:0070062]; extracellular region [GO:0005576]; extracellular space [GO:0005615]; ficolin-1-rich granule lumen [GO:1904813]; membrane [GO:0016020]; nucleolus [GO:0005730]…	cellular response to epidermal growth factor stimulus [GO:0071364]; neutrophil degranulation [GO:0043312]; regulation of chaperone-mediated autophagy [GO:1904714]; translation [GO:0006412]; translational elongation [GO:0006414]	44|41|48	133	44.33	3	9|10|10|7|13|6|10|5|11|6|5|6|9|9|12|13|14|16|8|7|11|6|11|13|12|11	1	1	1	1	1	4.61	0
	SH_Beclin1_WT	Q16643	DREB_HUMAN	DBN1	Drebrin (Developmentally-regulated brain protein)	649	actin binding [GO:0003779]; cadherin binding [GO:0045296]; profilin binding [GO:0005522]	actin cytoskeleton [GO:0015629]; actomyosin [GO:0042641]; cortical cytoskeleton [GO:0030863]; cytoplasm [GO:0005737]; cytoskeleton [GO:0005856]; dendrite [GO:0030425]; gap junction [GO:0005921]; glutamatergic synapse [GO:0098978]; growth cone [GO:0030426]; postsynaptic cytosol [GO:0099524]; postsynaptic density [GO:0014069]; postsynaptic membrane [GO:0045211]	actin filament organization [GO:0007015]; cell communication by chemical coupling [GO:0010643]; cell communication by electrical coupling [GO:0010644]; cytoplasmic sequestering of protein [GO:0051220]; maintenance of protein location in cell [GO:0032507]; neural precursor cell proliferation [GO:0061351]; positive regulation of dendritic spine morphogenesis [GO:0061003]; positive regulation of rec…	6|5|6	17	5.67	3	0|2|0|0|0|3|3|1|2|1|0|0|0|0|1|1|2|2|0|0|0|0|0|0|0|0	0.99	0.99	0.99	0.99	0.99	8.19	0
	SH_Beclin1_WT	Q6ZNE5	BAKOR_HUMAN	ATG14	Beclin 1-associated autophagy-related key regulator (Barkor) (Autophagy-related protein 14-like protein) (Atg14L)	492	GTPase binding [GO:0051020]	autophagosome [GO:0005776]; autophagosome membrane [GO:0000421]; axoneme [GO:0005930]; cytosol [GO:0005829]; endoplasmic reticulum membrane [GO:0005789]; extrinsic component of omegasome membrane [GO:0097629]; extrinsic component of phagophore assembly site membrane [GO:0097632]; mitochondria-associated endoplasmic reticulum membrane [GO:0044233]; phagocytic vesicle [GO:0045335]; phagophore assem…	autophagosome assembly [GO:0000045]; autophagosome membrane docking [GO:0016240]; cellular response to glucose starvation [GO:0042149]; cellular response to starvation [GO:0009267]; endosome to lysosome transport [GO:0008333]; macroautophagy [GO:0016236]; mitophagy [GO:0000423]; negative regulation of protein phosphorylation [GO:0001933]; positive regulation of phosphatidylinositol 3-kinase activ…	25|26|26	77	25.67	3	0|0|0|0|0|0|0|0|0|0|0|0|0|0|0|0|0|0|0|0|0|0|0|0|0|0	1	1	1	1	1	256.67	0
	SH_Beclin1_WT	Q7Z417	NUFP2_HUMAN	NUFIP2	Nuclear fragile X mental retardation-interacting protein 2 (82 kDa FMRP-interacting protein) (82-FIP) (Cell proliferation-inducing gene 1 protein) (FMRP-interacting protein 2)	695	RNA binding [GO:0003723]	cytoplasm [GO:0005737]; cytoplasmic stress granule [GO:0010494]; cytosol [GO:0005829]; membrane [GO:0016020]; nuclear body [GO:0016604]; nucleoplasm [GO:0005654]; nucleus [GO:0005634]; polysomal ribosome [GO:0042788]	0	31|29|29	89	29.67	3	12|6|10|10|11|9|12|11|12|11|9|6|15|12|19|17|10|9|7|5|7|5|13|13|10|11	0.99	1	0.99	1	0.99	2.84	0
	SH_Beclin1_WT	Q8NEB9	PK3C3_HUMAN	PIK3C3	Phosphatidylinositol 3-kinase catalytic subunit type 3 (PI3-kinase type 3) (PI3K type 3) (PtdIns-3-kinase type 3) (EC 2.7.1.137) (Phosphatidylinositol 3-kinase p100 subunit) (Phosphoinositide-3-kinase class 3) (hVps34)	887	1-phosphatidylinositol-3-kinase activity [GO:0016303]; ATP binding [GO:0005524]; kinase activity [GO:0016301]; protein kinase activity [GO:0004672]	autolysosome [GO:0044754]; axoneme [GO:0005930]; cytoplasm [GO:0005737]; cytosol [GO:0005829]; endosome [GO:0005768]; late endosome [GO:0005770]; membrane [GO:0016020]; midbody [GO:0030496]; peroxisome [GO:0005777]; phagocytic vesicle membrane [GO:0030670]; phagophore assembly site [GO:0000407]; phosphatidylinositol 3-kinase complex, class III [GO:0035032]; phosphatidylinositol 3-kinase complex, …	autophagosome assembly [GO:0000045]; autophagy [GO:0006914]; autophagy of peroxisome [GO:0030242]; cell cycle [GO:0007049]; cell division [GO:0051301]; cellular response to glucose starvation [GO:0042149]; early endosome to late endosome transport [GO:0045022]; endocytosis [GO:0006897]; endosome organization [GO:0007032]; macroautophagy [GO:0016236]; phosphatidylinositol-3-phosphate biosynthetic …	125|125|125	375	125	3	0|0|0|0|0|0|0|0|0|0|0|0|0|0|0|0|0|0|0|0|0|0|0|0|0|0	1	1	1	1	1	1250	0
	SH_Beclin1_WT	Q92622	RUBIC_HUMAN	RUBCN	Run domain Beclin-1-interacting and cysteine-rich domain-containing protein (Rubicon) (Beclin-1 associated RUN domain containing protein) (Baron)	972	0	cytosol [GO:0005829]; early endosome [GO:0005769]; intracellular membrane-bounded organelle [GO:0043231]; late endosome [GO:0005770]; lysosome [GO:0005764]; nucleoplasm [GO:0005654]	autophagy [GO:0006914]; immune system process [GO:0002376]; multivesicular body sorting pathway [GO:0071985]; negative regulation of autophagosome maturation [GO:1901097]; negative regulation of autophagy [GO:0010507]; negative regulation of endocytosis [GO:0045806]; negative regulation of phosphatidylinositol 3-kinase activity [GO:0043553]; phagocytosis [GO:0006909]	34|30|28	92	30.67	3	0|0|0|0|0|0|0|0|0|0|0|0|0|0|0|0|0|0|0|0|0|0|0|0|0|0	1	1	1	1	1	306.67	0
	SH_Beclin1_WT	Q96F24	NRBF2_HUMAN	NRBF2	Nuclear receptor-binding factor 2 (NRBF-2) (Comodulator of PPAR and RXR)	287	0	autophagosome [GO:0005776]; cytoplasm [GO:0005737]; cytoplasmic vesicle [GO:0031410]; nucleoplasm [GO:0005654]; phosphatidylinositol 3-kinase complex, class III [GO:0035032]	autophagy [GO:0006914]; regulation of lipid kinase activity [GO:0043550]; response to endoplasmic reticulum stress [GO:0034976]; transcription initiation from RNA polymerase II promoter [GO:0006367]	30|34|28	92	30.67	3	0|0|0|0|0|0|0|0|0|0|0|0|0|0|0|0|0|0|0|0|0|0|0|0|0|0	1	1	1	1	1	306.67	0
	SH_Beclin1_WT	Q99570	PI3R4_HUMAN	PIK3R4	Phosphoinositide 3-kinase regulatory subunit 4 (PI3-kinase regulatory subunit 4) (EC 2.7.11.1) (PI3-kinase p150 subunit) (Phosphoinositide 3-kinase adaptor protein)	1358	1-phosphatidylinositol-3-kinase activity [GO:0016303]; ATP binding [GO:0005524]; protein kinase activity [GO:0004672]; protein serine/threonine kinase activity [GO:0004674]	autophagosome [GO:0005776]; axoneme [GO:0005930]; cytosol [GO:0005829]; intracellular membrane-bounded organelle [GO:0043231]; late endosome [GO:0005770]; membrane [GO:0016020]; microtubule cytoskeleton [GO:0015630]; nucleus-vacuole junction [GO:0071561]; phagocytic vesicle membrane [GO:0030670]; phosphatidylinositol 3-kinase complex, class III [GO:0035032]; phosphatidylinositol 3-kinase complex,…	autophagy of peroxisome [GO:0030242]; cellular response to glucose starvation [GO:0042149]; late endosome to vacuole transport [GO:0045324]; macroautophagy [GO:0016236]; positive regulation of phosphatidylinositol 3-kinase activity [GO:0043552]; protein phosphorylation [GO:0006468]; protein targeting to vacuole [GO:0006623]; receptor catabolic process [GO:0032801]; regulation of cytokinesis [GO:0…	153|144|154	451	150.33	3	0|0|0|0|0|0|0|0|0|0|0|0|0|0|0|0|0|0|0|0|0|0|0|0|0|0	1	1	1	1	1	1503.33	0
	SH_Beclin1_WT	Q9P2Y5	UVRAG_HUMAN	UVRAG	UV radiation resistance-associated gene protein (p63)	699	SH3 domain binding [GO:0017124]; SNARE binding [GO:0000149]	centrosome [GO:0005813]; chromosome, centromeric region [GO:0000775]; cytoplasm [GO:0005737]; early endosome [GO:0005769]; endoplasmic reticulum [GO:0005783]; late endosome [GO:0005770]; lysosome [GO:0005764]; midbody [GO:0030496]; phagocytic vesicle [GO:0045335]; protein-containing complex [GO:0032991]	autophagy [GO:0006914]; centrosome cycle [GO:0007098]; chromosome segregation [GO:0007059]; DNA repair [GO:0006281]; double-strand break repair via classical nonhomologous end joining [GO:0097680]; maintenance of Golgi location [GO:0051684]; multivesicular body sorting pathway [GO:0071985]; positive regulation of autophagosome maturation [GO:1901098]; receptor catabolic process [GO:0032801]; regu…	67|71|76	214	71.33	3	0|0|0|0|0|0|0|0|0|0|0|0|0|0|0|0|0|0|0|0|0|0|0|0|0|0	1	1	1	1	1	713.33	0
	SH_Beclin1_WT_AA_STARVATION	Q14457	BECN1_HUMAN	BECN1	Beclin-1 (Coiled-coil myosin-like BCL2-interacting protein) (Protein GT197) [Cleaved into: Beclin-1-C 35 kDa; Beclin-1-C 37 kDa]	450	GTPase binding [GO:0051020]; phosphatidylinositol 3-kinase binding [GO:0043548]; protein homodimerization activity [GO:0042803]; protein kinase binding [GO:0019901]; ubiquitin protein ligase binding [GO:0031625]	autophagosome [GO:0005776]; cytosol [GO:0005829]; dendrite [GO:0030425]; endoplasmic reticulum [GO:0005783]; endoplasmic reticulum membrane [GO:0005789]; endosome [GO:0005768]; endosome membrane [GO:0010008]; extrinsic component of membrane [GO:0019898]; mitochondrial membrane [GO:0031966]; nucleus [GO:0005634]; phagocytic vesicle [GO:0045335]; phagophore assembly site [GO:0000407]; phosphatidyli…	aging [GO:0007568]; amyloid-beta metabolic process [GO:0050435]; apoptotic process [GO:0006915]; autophagosome assembly [GO:0000045]; autophagy [GO:0006914]; autophagy of mitochondrion [GO:0000422]; cell division [GO:0051301]; cellular defense response [GO:0006968]; cellular response to aluminum ion [GO:0071275]; cellular response to amino acid starvation [GO:0034198]; cellular response to copper…	99|100|94	293	97.67	3	0|0|0|0|0|0|0|0|0|0|0|0|0|0|0|0|0|0|0|0|0|0|0|0|0|0	1	1	1	1	1	976.67	0
	SH_Beclin1_WT_AA_STARVATION	P09429	HMGB1_HUMAN	HMGB1	High mobility group protein B1 (High mobility group protein 1) (HMG-1)	215	bubble DNA binding [GO:0000405]; chemoattractant activity [GO:0042056]; C-X-C chemokine binding [GO:0019958]; cytokine activity [GO:0005125]; damaged DNA binding [GO:0003684]; DNA binding, bending [GO:0008301]; DNA polymerase binding [GO:0070182]; double-stranded DNA binding [GO:0003690]; four-way junction DNA binding [GO:0000400]; integrin binding [GO:0005178]; lipopolysaccharide binding [GO:000…	alphav-beta3 integrin-HMGB1 complex [GO:0035868]; cell surface [GO:0009986]; condensed chromosome [GO:0000793]; cytoplasm [GO:0005737]; endoplasmic reticulum-Golgi intermediate compartment [GO:0005793]; endosome [GO:0005768]; extracellular region [GO:0005576]; extracellular space [GO:0005615]; ficolin-1-rich granule lumen [GO:1904813]; nuclear chromatin [GO:0000790]; nucleoplasm [GO:0005654]; nuc…	activation of innate immune response [GO:0002218]; apoptotic cell clearance [GO:0043277]; apoptotic DNA fragmentation [GO:0006309]; autophagy [GO:0006914]; cell chemotaxis [GO:0060326]; cellular response to lipopolysaccharide [GO:0071222]; chromatin remodeling [GO:0006338]; chromatin silencing [GO:0006342]; dendritic cell chemotaxis [GO:0002407]; developmental process [GO:0032502]; DNA geometric …	2|2|2	6	2	3	0|0|0|0|0|0|0|0|0|0|0|0|0|0|0|0|0|0|0|0|0|0|0|0|0|0	0.99	0.99	0.99	0.99	0.99	20	0
	SH_Beclin1_WT_AA_STARVATION	P14618	KPYM_HUMAN	PKM	Pyruvate kinase PKM (EC 2.7.1.40) (Cytosolic thyroid hormone-binding protein) (CTHBP) (Opa-interacting protein 3) (OIP-3) (Pyruvate kinase 2/3) (Pyruvate kinase muscle isozyme) (Thyroid hormone-binding protein 1) (THBP1) (Tumor M2-PK) (p58)	531	ADP binding [GO:0043531]; ATP binding [GO:0005524]; cadherin binding [GO:0045296]; identical protein binding [GO:0042802]; kinase activity [GO:0016301]; magnesium ion binding [GO:0000287]; MHC class II protein complex binding [GO:0023026]; potassium ion binding [GO:0030955]; pyruvate kinase activity [GO:0004743]; RNA binding [GO:0003723]; thyroid hormone binding [GO:0070324]	cilium [GO:0005929]; collagen-containing extracellular matrix [GO:0062023]; cytoplasm [GO:0005737]; cytosol [GO:0005829]; extracellular exosome [GO:0070062]; extracellular region [GO:0005576]; extracellular vesicle [GO:1903561]; ficolin-1-rich granule lumen [GO:1904813]; mitochondrion [GO:0005739]; nucleus [GO:0005634]; pyruvate kinase complex [GO:1902912]; secretory granule lumen [GO:0034774]; v…	animal organ regeneration [GO:0031100]; canonical glycolysis [GO:0061621]; cellular response to insulin stimulus [GO:0032869]; glycolytic process [GO:0006096]; liver development [GO:0001889]; neutrophil degranulation [GO:0043312]; positive regulation of sprouting angiogenesis [GO:1903672]; programmed cell death [GO:0012501]; protein homotetramerization [GO:0051289]; response to gravity [GO:000962…	16|16|13	45	15	3	0|0|0|0|0|0|0|0|1|0|0|0|0|0|1|0|0|0|0|0|0|0|0|0|0|0	1	1	1	1	1	150	0
	SH_Beclin1_WT_AA_STARVATION	P21796	VDAC1_HUMAN	VDAC1	Voltage-dependent anion-selective channel protein 1 (VDAC-1) (hVDAC1) (Outer mitochondrial membrane protein porin 1) (Plasmalemmal porin) (Porin 31HL) (Porin 31HM)	283	ion channel binding [GO:0044325]; porin activity [GO:0015288]; protein-containing complex binding [GO:0044877]; protein kinase binding [GO:0019901]; voltage-gated anion channel activity [GO:0008308]	extracellular exosome [GO:0070062]; membrane [GO:0016020]; membrane raft [GO:0045121]; mitochondrial nucleoid [GO:0042645]; mitochondrial outer membrane [GO:0005741]; mitochondrial permeability transition pore complex [GO:0005757]; mitochondrion [GO:0005739]; nucleus [GO:0005634]; plasma membrane [GO:0005886]; pore complex [GO:0046930]; synaptic vesicle [GO:0008021]	anion transport [GO:0006820]; apoptotic process [GO:0006915]; behavioral fear response [GO:0001662]; epithelial cell differentiation [GO:0030855]; learning [GO:0007612]; macroautophagy [GO:0016236]; mitochondrial calcium ion transmembrane transport [GO:0006851]; negative regulation of reactive oxygen species metabolic process [GO:2000378]; neuron-neuron synaptic transmission [GO:0007270]; pyruvat…	2|2|4	8	2.67	3	0|0|0|0|0|0|0|0|0|0|0|0|0|0|0|0|0|0|0|0|0|0|0|0|0|0	0.99	1	0.99	1	0.99	26.67	0
	SH_Beclin1_WT_AA_STARVATION	P49411	EFTU_HUMAN	TUFM	Elongation factor Tu, mitochondrial (EF-Tu) (P43)	452	GTPase activity [GO:0003924]; GTP binding [GO:0005525]; RNA binding [GO:0003723]; translation elongation factor activity [GO:0003746]	extracellular exosome [GO:0070062]; membrane [GO:0016020]; mitochondrial nucleoid [GO:0042645]; mitochondrion [GO:0005739]; synapse [GO:0045202]	mitochondrial translational elongation [GO:0070125]; response to ethanol [GO:0045471]; translational elongation [GO:0006414]	17|21|15	53	17.67	3	5|5|7|6|3|3|4|4|6|4|4|0|2|3|4|5|6|4|4|1|4|2|6|8|10|10	1	1	1	1	1	3.83	0
	SH_Beclin1_WT_AA_STARVATION	P68104	EF1A1_HUMAN	EEF1A1	Elongation factor 1-alpha 1 (EF-1-alpha-1) (Elongation factor Tu) (EF-Tu) (Eukaryotic elongation factor 1 A-1) (eEF1A-1) (Leukocyte receptor cluster member 7)	462	GTPase activity [GO:0003924]; GTP binding [GO:0005525]; protein kinase binding [GO:0019901]; RNA binding [GO:0003723]; translation elongation factor activity [GO:0003746]; tRNA binding [GO:0000049]	cortical actin cytoskeleton [GO:0030864]; cytoplasm [GO:0005737]; cytoplasmic side of lysosomal membrane [GO:0098574]; cytosol [GO:0005829]; eukaryotic translation elongation factor 1 complex [GO:0005853]; extracellular exosome [GO:0070062]; extracellular region [GO:0005576]; extracellular space [GO:0005615]; ficolin-1-rich granule lumen [GO:1904813]; membrane [GO:0016020]; nucleolus [GO:0005730]…	cellular response to epidermal growth factor stimulus [GO:0071364]; neutrophil degranulation [GO:0043312]; regulation of chaperone-mediated autophagy [GO:1904714]; translation [GO:0006412]; translational elongation [GO:0006414]	45|48|46	139	46.33	3	9|10|10|7|13|6|10|5|11|6|5|6|9|9|12|13|14|16|8|7|11|6|11|13|12|11	1	1	1	1	1	4.82	0
	SH_Beclin1_WT_AA_STARVATION	Q6ZNE5	BAKOR_HUMAN	ATG14	Beclin 1-associated autophagy-related key regulator (Barkor) (Autophagy-related protein 14-like protein) (Atg14L)	492	GTPase binding [GO:0051020]	autophagosome [GO:0005776]; autophagosome membrane [GO:0000421]; axoneme [GO:0005930]; cytosol [GO:0005829]; endoplasmic reticulum membrane [GO:0005789]; extrinsic component of omegasome membrane [GO:0097629]; extrinsic component of phagophore assembly site membrane [GO:0097632]; mitochondria-associated endoplasmic reticulum membrane [GO:0044233]; phagocytic vesicle [GO:0045335]; phagophore assem…	autophagosome assembly [GO:0000045]; autophagosome membrane docking [GO:0016240]; cellular response to glucose starvation [GO:0042149]; cellular response to starvation [GO:0009267]; endosome to lysosome transport [GO:0008333]; macroautophagy [GO:0016236]; mitophagy [GO:0000423]; negative regulation of protein phosphorylation [GO:0001933]; positive regulation of phosphatidylinositol 3-kinase activ…	21|23|22	66	22	3	0|0|0|0|0|0|0|0|0|0|0|0|0|0|0|0|0|0|0|0|0|0|0|0|0|0	1	1	1	1	1	220	0
	SH_Beclin1_WT_AA_STARVATION	Q8NEB9	PK3C3_HUMAN	PIK3C3	Phosphatidylinositol 3-kinase catalytic subunit type 3 (PI3-kinase type 3) (PI3K type 3) (PtdIns-3-kinase type 3) (EC 2.7.1.137) (Phosphatidylinositol 3-kinase p100 subunit) (Phosphoinositide-3-kinase class 3) (hVps34)	887	1-phosphatidylinositol-3-kinase activity [GO:0016303]; ATP binding [GO:0005524]; kinase activity [GO:0016301]; protein kinase activity [GO:0004672]	autolysosome [GO:0044754]; axoneme [GO:0005930]; cytoplasm [GO:0005737]; cytosol [GO:0005829]; endosome [GO:0005768]; late endosome [GO:0005770]; membrane [GO:0016020]; midbody [GO:0030496]; peroxisome [GO:0005777]; phagocytic vesicle membrane [GO:0030670]; phagophore assembly site [GO:0000407]; phosphatidylinositol 3-kinase complex, class III [GO:0035032]; phosphatidylinositol 3-kinase complex, …	autophagosome assembly [GO:0000045]; autophagy [GO:0006914]; autophagy of peroxisome [GO:0030242]; cell cycle [GO:0007049]; cell division [GO:0051301]; cellular response to glucose starvation [GO:0042149]; early endosome to late endosome transport [GO:0045022]; endocytosis [GO:0006897]; endosome organization [GO:0007032]; macroautophagy [GO:0016236]; phosphatidylinositol-3-phosphate biosynthetic …	129|125|133	387	129	3	0|0|0|0|0|0|0|0|0|0|0|0|0|0|0|0|0|0|0|0|0|0|0|0|0|0	1	1	1	1	1	1290	0
	SH_Beclin1_WT_AA_STARVATION	Q92622	RUBIC_HUMAN	RUBCN	Run domain Beclin-1-interacting and cysteine-rich domain-containing protein (Rubicon) (Beclin-1 associated RUN domain containing protein) (Baron)	972	0	cytosol [GO:0005829]; early endosome [GO:0005769]; intracellular membrane-bounded organelle [GO:0043231]; late endosome [GO:0005770]; lysosome [GO:0005764]; nucleoplasm [GO:0005654]	autophagy [GO:0006914]; immune system process [GO:0002376]; multivesicular body sorting pathway [GO:0071985]; negative regulation of autophagosome maturation [GO:1901097]; negative regulation of autophagy [GO:0010507]; negative regulation of endocytosis [GO:0045806]; negative regulation of phosphatidylinositol 3-kinase activity [GO:0043553]; phagocytosis [GO:0006909]	36|31|31	98	32.67	3	0|0|0|0|0|0|0|0|0|0|0|0|0|0|0|0|0|0|0|0|0|0|0|0|0|0	1	1	1	1	1	326.67	0
	SH_Beclin1_WT_AA_STARVATION	Q96F24	NRBF2_HUMAN	NRBF2	Nuclear receptor-binding factor 2 (NRBF-2) (Comodulator of PPAR and RXR)	287	0	autophagosome [GO:0005776]; cytoplasm [GO:0005737]; cytoplasmic vesicle [GO:0031410]; nucleoplasm [GO:0005654]; phosphatidylinositol 3-kinase complex, class III [GO:0035032]	autophagy [GO:0006914]; regulation of lipid kinase activity [GO:0043550]; response to endoplasmic reticulum stress [GO:0034976]; transcription initiation from RNA polymerase II promoter [GO:0006367]	35|29|38	102	34	3	0|0|0|0|0|0|0|0|0|0|0|0|0|0|0|0|0|0|0|0|0|0|0|0|0|0	1	1	1	1	1	340	0
	SH_Beclin1_WT_AA_STARVATION	Q99570	PI3R4_HUMAN	PIK3R4	Phosphoinositide 3-kinase regulatory subunit 4 (PI3-kinase regulatory subunit 4) (EC 2.7.11.1) (PI3-kinase p150 subunit) (Phosphoinositide 3-kinase adaptor protein)	1358	1-phosphatidylinositol-3-kinase activity [GO:0016303]; ATP binding [GO:0005524]; protein kinase activity [GO:0004672]; protein serine/threonine kinase activity [GO:0004674]	autophagosome [GO:0005776]; axoneme [GO:0005930]; cytosol [GO:0005829]; intracellular membrane-bounded organelle [GO:0043231]; late endosome [GO:0005770]; membrane [GO:0016020]; microtubule cytoskeleton [GO:0015630]; nucleus-vacuole junction [GO:0071561]; phagocytic vesicle membrane [GO:0030670]; phosphatidylinositol 3-kinase complex, class III [GO:0035032]; phosphatidylinositol 3-kinase complex,…	autophagy of peroxisome [GO:0030242]; cellular response to glucose starvation [GO:0042149]; late endosome to vacuole transport [GO:0045324]; macroautophagy [GO:0016236]; positive regulation of phosphatidylinositol 3-kinase activity [GO:0043552]; protein phosphorylation [GO:0006468]; protein targeting to vacuole [GO:0006623]; receptor catabolic process [GO:0032801]; regulation of cytokinesis [GO:0…	154|147|152	453	151	3	0|0|0|0|0|0|0|0|0|0|0|0|0|0|0|0|0|0|0|0|0|0|0|0|0|0	1	1	1	1	1	1510	0
	SH_Beclin1_WT_AA_STARVATION	Q9P2Y5	UVRAG_HUMAN	UVRAG	UV radiation resistance-associated gene protein (p63)	699	SH3 domain binding [GO:0017124]; SNARE binding [GO:0000149]	centrosome [GO:0005813]; chromosome, centromeric region [GO:0000775]; cytoplasm [GO:0005737]; early endosome [GO:0005769]; endoplasmic reticulum [GO:0005783]; late endosome [GO:0005770]; lysosome [GO:0005764]; midbody [GO:0030496]; phagocytic vesicle [GO:0045335]; protein-containing complex [GO:0032991]	autophagy [GO:0006914]; centrosome cycle [GO:0007098]; chromosome segregation [GO:0007059]; DNA repair [GO:0006281]; double-strand break repair via classical nonhomologous end joining [GO:0097680]; maintenance of Golgi location [GO:0051684]; multivesicular body sorting pathway [GO:0071985]; positive regulation of autophagosome maturation [GO:1901098]; receptor catabolic process [GO:0032801]; regu…	72|66|72	210	70	3	0|0|0|0|0|0|0|0|0|0|0|0|0|0|0|0|0|0|0|0|0|0|0|0|0|0	1	1	1	1	1	700	0
	SH_Beclin1_ER	Q16643	DREB_HUMAN	DBN1	Drebrin (Developmentally-regulated brain protein)	649	actin binding [GO:0003779]; cadherin binding [GO:0045296]; profilin binding [GO:0005522]	actin cytoskeleton [GO:0015629]; actomyosin [GO:0042641]; cortical cytoskeleton [GO:0030863]; cytoplasm [GO:0005737]; cytoskeleton [GO:0005856]; dendrite [GO:0030425]; gap junction [GO:0005921]; glutamatergic synapse [GO:0098978]; growth cone [GO:0030426]; postsynaptic cytosol [GO:0099524]; postsynaptic density [GO:0014069]; postsynaptic membrane [GO:0045211]	actin filament organization [GO:0007015]; cell communication by chemical coupling [GO:0010643]; cell communication by electrical coupling [GO:0010644]; cytoplasmic sequestering of protein [GO:0051220]; maintenance of protein location in cell [GO:0032507]; neural precursor cell proliferation [GO:0061351]; positive regulation of dendritic spine morphogenesis [GO:0061003]; positive regulation of rec…	5|3|3	11	3.67	3	0|2|0|0|0|3|3|1|2|1|0|0|0|0|1|1|2|2|0|0|0|0|0|0|0|0	0.9	0.98	0.9	0.98	0.9	5.3	0.01
	SH_Beclin1_ER_AA_STARVATION	P27694	RFA1_HUMAN	RPA1	Replication protein A 70 kDa DNA-binding subunit (RP-A p70) (Replication factor A protein 1) (RF-A protein 1) (Single-stranded DNA-binding protein) [Cleaved into: Replication protein A 70 kDa DNA-binding subunit, N-terminally processed]	616	damaged DNA binding [GO:0003684]; G-rich strand telomeric DNA binding [GO:0098505]; metal ion binding [GO:0046872]; sequence-specific DNA binding [GO:0043565]; single-stranded DNA binding [GO:0003697]; single-stranded telomeric DNA binding [GO:0043047]	DNA replication factor A complex [GO:0005662]; nuclear chromosome, telomeric region [GO:0000784]; nucleoplasm [GO:0005654]; nucleus [GO:0005634]; PML body [GO:0016605]; site of DNA damage [GO:0090734]	base-excision repair [GO:0006284]; cellular response to DNA damage stimulus [GO:0006974]; DNA damage response, detection of DNA damage [GO:0042769]; DNA-dependent DNA replication [GO:0006261]; DNA recombination [GO:0006310]; DNA repair [GO:0006281]; DNA replication [GO:0006260]; DNA unwinding involved in DNA replication [GO:0006268]; double-strand break repair via homologous recombination [GO:000…	19|19|20	58	19.33	3	12|10|14|7|16|13|14|10|15|14|1|0|1|0|1|1|1|0|0|0|0|0|0|0|0|0	0.92	0.94	0.92	0.94	0.92	3.87	0.01
	SH_Beclin1_MITO	P26196	DDX6_HUMAN	DDX6	Probable ATP-dependent RNA helicase DDX6 (EC 3.6.4.13) (ATP-dependent RNA helicase p54) (DEAD box protein 6) (Oncogene RCK)	483	ATP binding [GO:0005524]; cadherin binding [GO:0045296]; helicase activity [GO:0004386]; protein domain specific binding [GO:0019904]; RNA binding [GO:0003723]; RNA helicase activity [GO:0003724]	cell-cell adherens junction [GO:0005913]; chromatoid body [GO:0033391]; concave side of sperm head [GO:0061830]; cytoplasm [GO:0005737]; cytoplasmic ribonucleoprotein granule [GO:0036464]; cytoplasmic stress granule [GO:0010494]; cytosol [GO:0005829]; heterochromatin [GO:0000792]; membrane [GO:0016020]; mitochondrion [GO:0005739]; nucleolus [GO:0005730]; nucleus [GO:0005634]; outer dense fiber [G…	cytoplasmic mRNA processing body assembly [GO:0033962]; exonucleolytic nuclear-transcribed mRNA catabolic process involved in deadenylation-dependent decay [GO:0043928]; negative regulation of neuron differentiation [GO:0045665]; spermatid differentiation [GO:0048515]; stem cell population maintenance [GO:0019827]; viral RNA genome packaging [GO:0019074]	26|25|26	77	25.67	3	10|8|8|7|8|8|9|7|7|9|18|11|18|15|12|12|9|12|9|4|6|5|8|9|6|8	0.9	0.94	0.9	0.94	0.9	2.75	0.01
	SH_Beclin1_MITO	Q16643	DREB_HUMAN	DBN1	Drebrin (Developmentally-regulated brain protein)	649	actin binding [GO:0003779]; cadherin binding [GO:0045296]; profilin binding [GO:0005522]	actin cytoskeleton [GO:0015629]; actomyosin [GO:0042641]; cortical cytoskeleton [GO:0030863]; cytoplasm [GO:0005737]; cytoskeleton [GO:0005856]; dendrite [GO:0030425]; gap junction [GO:0005921]; glutamatergic synapse [GO:0098978]; growth cone [GO:0030426]; postsynaptic cytosol [GO:0099524]; postsynaptic density [GO:0014069]; postsynaptic membrane [GO:0045211]	actin filament organization [GO:0007015]; cell communication by chemical coupling [GO:0010643]; cell communication by electrical coupling [GO:0010644]; cytoplasmic sequestering of protein [GO:0051220]; maintenance of protein location in cell [GO:0032507]; neural precursor cell proliferation [GO:0061351]; positive regulation of dendritic spine morphogenesis [GO:0061003]; positive regulation of rec…	7|4|3	14	4.67	3	0|2|0|0|0|3|3|1|2|1|0|0|0|0|1|1|2|2|0|0|0|0|0|0|0|0	0.94	1	0.94	1	0.94	6.74	0.01
	SH_Beclin1_MITO_AA_STARVATION	P27694	RFA1_HUMAN	RPA1	Replication protein A 70 kDa DNA-binding subunit (RP-A p70) (Replication factor A protein 1) (RF-A protein 1) (Single-stranded DNA-binding protein) [Cleaved into: Replication protein A 70 kDa DNA-binding subunit, N-terminally processed]	616	damaged DNA binding [GO:0003684]; G-rich strand telomeric DNA binding [GO:0098505]; metal ion binding [GO:0046872]; sequence-specific DNA binding [GO:0043565]; single-stranded DNA binding [GO:0003697]; single-stranded telomeric DNA binding [GO:0043047]	DNA replication factor A complex [GO:0005662]; nuclear chromosome, telomeric region [GO:0000784]; nucleoplasm [GO:0005654]; nucleus [GO:0005634]; PML body [GO:0016605]; site of DNA damage [GO:0090734]	base-excision repair [GO:0006284]; cellular response to DNA damage stimulus [GO:0006974]; DNA damage response, detection of DNA damage [GO:0042769]; DNA-dependent DNA replication [GO:0006261]; DNA recombination [GO:0006310]; DNA repair [GO:0006281]; DNA replication [GO:0006260]; DNA unwinding involved in DNA replication [GO:0006268]; double-strand break repair via homologous recombination [GO:000…	18|20|21	59	19.67	3	12|10|14|7|16|13|14|10|15|14|1|0|1|0|1|1|1|0|0|0|0|0|0|0|0|0	0.92	0.95	0.92	0.95	0.92	3.93	0.01
	SH_Beclin1_MITO_AA_STARVATION	P49411	EFTU_HUMAN	TUFM	Elongation factor Tu, mitochondrial (EF-Tu) (P43)	452	GTPase activity [GO:0003924]; GTP binding [GO:0005525]; RNA binding [GO:0003723]; translation elongation factor activity [GO:0003746]	extracellular exosome [GO:0070062]; membrane [GO:0016020]; mitochondrial nucleoid [GO:0042645]; mitochondrion [GO:0005739]; synapse [GO:0045202]	mitochondrial translational elongation [GO:0070125]; response to ethanol [GO:0045471]; translational elongation [GO:0006414]	14|13|15	42	14	3	5|5|7|6|3|3|4|4|6|4|4|0|2|3|4|5|6|4|4|1|4|2|6|8|10|10	0.94	0.99	0.94	0.99	0.94	3.03	0.01
	SH_Beclin1_WT	Q9HAV7	GRPE1_HUMAN	GRPEL1	GrpE protein homolog 1, mitochondrial (HMGE) (Mt-GrpE#1)	217	adenyl-nucleotide exchange factor activity [GO:0000774]; chaperone binding [GO:0051087]; protein homodimerization activity [GO:0042803]; unfolded protein binding [GO:0051082]	mitochondrial matrix [GO:0005759]; mitochondrion [GO:0005739]; nucleus [GO:0005634]; PAM complex, Tim23 associated import motor [GO:0001405]	protein folding [GO:0006457]; protein import into mitochondrial matrix [GO:0030150]	12|13|14	39	13	3	5|5|4|2|6|4|7|3|4|0|4|3|8|3|7|7|7|7|1|2|4|2|1|1|3|2	0.97	0.99	0.97	0.99	0.97	3.31	0.01
	SH_Beclin1_WT_AA_STARVATION	P07900	HS90A_HUMAN	HSP90AA1	Heat shock protein HSP 90-alpha (Heat shock 86 kDa) (HSP 86) (HSP86) (Lipopolysaccharide-associated protein 2) (LAP-2) (LPS-associated protein 2) (Renal carcinoma antigen NY-REN-38)	732	ATPase activity [GO:0016887]; ATPase activity, coupled [GO:0042623]; ATP binding [GO:0005524]; disordered domain specific binding [GO:0097718]; DNA polymerase binding [GO:0070182]; GTPase binding [GO:0051020]; histone deacetylase binding [GO:0042826]; identical protein binding [GO:0042802]; MHC class II protein complex binding [GO:0023026]; nitric-oxide synthase regulator activity [GO:0030235]; n…	axonal growth cone [GO:0044295]; cell surface [GO:0009986]; cytoplasm [GO:0005737]; cytosol [GO:0005829]; dendritic growth cone [GO:0044294]; endocytic vesicle lumen [GO:0071682]; extracellular exosome [GO:0070062]; extracellular region [GO:0005576]; ficolin-1-rich granule lumen [GO:1904813]; lysosomal lumen [GO:0043202]; melanosome [GO:0042470]; membrane [GO:0016020]; myelin sheath [GO:0043209];…	axon extension [GO:0048675]; cellular response to heat [GO:0034605]; central nervous system neuron axonogenesis [GO:0021955]; chaperone-mediated autophagy [GO:0061684]; chaperone-mediated protein complex assembly [GO:0051131]; ciliary basal body-plasma membrane docking [GO:0097711]; cofactor metabolic process [GO:0051186]; cytokine-mediated signaling pathway [GO:0019221]; ERBB2 signaling pathway …	29|29|23	81	27	3	0|0|7|4|0|0|4|4|6|3|10|8|10|9|11|13|11|12|7|8|13|13|8|6|6|14	0.95	1	0.95	1	0.95	3.75	0.01
	SH_Beclin1_WT_AA_STARVATION	P27694	RFA1_HUMAN	RPA1	Replication protein A 70 kDa DNA-binding subunit (RP-A p70) (Replication factor A protein 1) (RF-A protein 1) (Single-stranded DNA-binding protein) [Cleaved into: Replication protein A 70 kDa DNA-binding subunit, N-terminally processed]	616	damaged DNA binding [GO:0003684]; G-rich strand telomeric DNA binding [GO:0098505]; metal ion binding [GO:0046872]; sequence-specific DNA binding [GO:0043565]; single-stranded DNA binding [GO:0003697]; single-stranded telomeric DNA binding [GO:0043047]	DNA replication factor A complex [GO:0005662]; nuclear chromosome, telomeric region [GO:0000784]; nucleoplasm [GO:0005654]; nucleus [GO:0005634]; PML body [GO:0016605]; site of DNA damage [GO:0090734]	base-excision repair [GO:0006284]; cellular response to DNA damage stimulus [GO:0006974]; DNA damage response, detection of DNA damage [GO:0042769]; DNA-dependent DNA replication [GO:0006261]; DNA recombination [GO:0006310]; DNA repair [GO:0006281]; DNA replication [GO:0006260]; DNA unwinding involved in DNA replication [GO:0006268]; double-strand break repair via homologous recombination [GO:000…	22|22|25	69	23	3	12|10|14|7|16|13|14|10|15|14|1|0|1|0|1|1|1|0|0|0|0|0|0|0|0|0	0.97	0.98	0.97	0.98	0.97	4.6	0.01
	SH_Beclin1_WT_AA_STARVATION	Q14247	SRC8_HUMAN	CTTN	Src substrate cortactin (Amplaxin) (Oncogene EMS1)	550	cadherin binding [GO:0045296]; profilin binding [GO:0005522]	cell cortex [GO:0005938]; clathrin-coated pit [GO:0005905]; cortical cytoskeleton [GO:0030863]; cytoplasm [GO:0005737]; cytoskeleton [GO:0005856]; cytosol [GO:0005829]; dendritic spine [GO:0043197]; focal adhesion [GO:0005925]; Golgi apparatus [GO:0005794]; intracellular membrane-bounded organelle [GO:0043231]; lamellipodium [GO:0030027]; mitotic spindle midzone [GO:1990023]; plasma membrane [GO:…	actin cytoskeleton reorganization [GO:0031532]; actin filament polymerization [GO:0030041]; cell motility [GO:0048870]; dendritic spine maintenance [GO:0097062]; focal adhesion assembly [GO:0048041]; intracellular protein transport [GO:0006886]; lamellipodium organization [GO:0097581]; membrane organization [GO:0061024]; negative regulation of extrinsic apoptotic signaling pathway [GO:2001237]; n…	3|2|5	10	3.33	3	0|0|0|1|0|0|0|0|3|2|0|0|0|0|0|0|0|0|0|0|0|0|0|0|1|0	0.96	0.99	0.96	0.99	0.96	12.38	0.01
	SH_Beclin1_WT_AA_STARVATION	Q16643	DREB_HUMAN	DBN1	Drebrin (Developmentally-regulated brain protein)	649	actin binding [GO:0003779]; cadherin binding [GO:0045296]; profilin binding [GO:0005522]	actin cytoskeleton [GO:0015629]; actomyosin [GO:0042641]; cortical cytoskeleton [GO:0030863]; cytoplasm [GO:0005737]; cytoskeleton [GO:0005856]; dendrite [GO:0030425]; gap junction [GO:0005921]; glutamatergic synapse [GO:0098978]; growth cone [GO:0030426]; postsynaptic cytosol [GO:0099524]; postsynaptic density [GO:0014069]; postsynaptic membrane [GO:0045211]	actin filament organization [GO:0007015]; cell communication by chemical coupling [GO:0010643]; cell communication by electrical coupling [GO:0010644]; cytoplasmic sequestering of protein [GO:0051220]; maintenance of protein location in cell [GO:0032507]; neural precursor cell proliferation [GO:0061351]; positive regulation of dendritic spine morphogenesis [GO:0061003]; positive regulation of rec…	4|4|5	13	4.33	3	0|2|0|0|0|3|3|1|2|1|0|0|0|0|1|1|2|2|0|0|0|0|0|0|0|0	0.96	0.98	0.96	0.98	0.96	6.26	0.01
	SH_Beclin1_ER_AA_STARVATION	Q16643	DREB_HUMAN	DBN1	Drebrin (Developmentally-regulated brain protein)	649	actin binding [GO:0003779]; cadherin binding [GO:0045296]; profilin binding [GO:0005522]	actin cytoskeleton [GO:0015629]; actomyosin [GO:0042641]; cortical cytoskeleton [GO:0030863]; cytoplasm [GO:0005737]; cytoskeleton [GO:0005856]; dendrite [GO:0030425]; gap junction [GO:0005921]; glutamatergic synapse [GO:0098978]; growth cone [GO:0030426]; postsynaptic cytosol [GO:0099524]; postsynaptic density [GO:0014069]; postsynaptic membrane [GO:0045211]	actin filament organization [GO:0007015]; cell communication by chemical coupling [GO:0010643]; cell communication by electrical coupling [GO:0010644]; cytoplasmic sequestering of protein [GO:0051220]; maintenance of protein location in cell [GO:0032507]; neural precursor cell proliferation [GO:0061351]; positive regulation of dendritic spine morphogenesis [GO:0061003]; positive regulation of rec…	4|2|3	9	3	3	0|2|0|0|0|3|3|1|2|1|0|0|0|0|1|1|2|2|0|0|0|0|0|0|0|0	0.83	0.95	0.83	0.95	0.83	4.33	0.02
	SH_Beclin1_ER_AA_STARVATION	Q7Z417	NUFP2_HUMAN	NUFIP2	Nuclear fragile X mental retardation-interacting protein 2 (82 kDa FMRP-interacting protein) (82-FIP) (Cell proliferation-inducing gene 1 protein) (FMRP-interacting protein 2)	695	RNA binding [GO:0003723]	cytoplasm [GO:0005737]; cytoplasmic stress granule [GO:0010494]; cytosol [GO:0005829]; membrane [GO:0016020]; nuclear body [GO:0016604]; nucleoplasm [GO:0005654]; nucleus [GO:0005634]; polysomal ribosome [GO:0042788]	0	28|31|26	85	28.33	3	12|6|10|10|11|9|12|11|12|11|9|6|15|12|19|17|10|9|7|5|7|5|13|13|10|11	0.86	1	0.86	1	0.86	2.71	0.02
	SH_Beclin1_MITO	P22061	PIMT_HUMAN	PCMT1	Protein-L-isoaspartate(D-aspartate) O-methyltransferase (PIMT) (EC 2.1.1.77) (L-isoaspartyl protein carboxyl methyltransferase) (Protein L-isoaspartyl/D-aspartyl methyltransferase) (Protein-beta-aspartate methyltransferase)	227	cadherin binding [GO:0045296]; protein-L-isoaspartate (D-aspartate) O-methyltransferase activity [GO:0004719]	cytoplasm [GO:0005737]; cytosol [GO:0005829]; extracellular exosome [GO:0070062]; extracellular vesicle [GO:1903561]	protein methylation [GO:0006479]; protein repair [GO:0030091]	15|13|14	42	14	3	6|5|4|3|9|7|9|5|7|10|8|7|3|4|3|3|6|2|2|2|1|0|5|4|4|4	0.88	0.97	0.88	0.97	0.88	2.96	0.02
	SH_Beclin1_WT_AA_STARVATION	Q7Z417	NUFP2_HUMAN	NUFIP2	Nuclear fragile X mental retardation-interacting protein 2 (82 kDa FMRP-interacting protein) (82-FIP) (Cell proliferation-inducing gene 1 protein) (FMRP-interacting protein 2)	695	RNA binding [GO:0003723]	cytoplasm [GO:0005737]; cytoplasmic stress granule [GO:0010494]; cytosol [GO:0005829]; membrane [GO:0016020]; nuclear body [GO:0016604]; nucleoplasm [GO:0005654]; nucleus [GO:0005634]; polysomal ribosome [GO:0042788]	0	28|28|26	82	27.33	3	12|6|10|10|11|9|12|11|12|11|9|6|15|12|19|17|10|9|7|5|7|5|13|13|10|11	0.85	0.96	0.85	0.96	0.85	2.61	0.02
	SH_Beclin1_ER_AA_STARVATION	Q9HAV7	GRPE1_HUMAN	GRPEL1	GrpE protein homolog 1, mitochondrial (HMGE) (Mt-GrpE#1)	217	adenyl-nucleotide exchange factor activity [GO:0000774]; chaperone binding [GO:0051087]; protein homodimerization activity [GO:0042803]; unfolded protein binding [GO:0051082]	mitochondrial matrix [GO:0005759]; mitochondrion [GO:0005739]; nucleus [GO:0005634]; PAM complex, Tim23 associated import motor [GO:0001405]	protein folding [GO:0006457]; protein import into mitochondrial matrix [GO:0030150]	13|11|10	34	11.33	3	5|5|4|2|6|4|7|3|4|0|4|3|8|3|7|7|7|7|1|2|4|2|1|1|3|2	0.79	0.98	0.79	0.98	0.79	2.89	0.03
	SH_Beclin1_MITO_AA_STARVATION	P22061	PIMT_HUMAN	PCMT1	Protein-L-isoaspartate(D-aspartate) O-methyltransferase (PIMT) (EC 2.1.1.77) (L-isoaspartyl protein carboxyl methyltransferase) (Protein L-isoaspartyl/D-aspartyl methyltransferase) (Protein-beta-aspartate methyltransferase)	227	cadherin binding [GO:0045296]; protein-L-isoaspartate (D-aspartate) O-methyltransferase activity [GO:0004719]	cytoplasm [GO:0005737]; cytosol [GO:0005829]; extracellular exosome [GO:0070062]; extracellular vesicle [GO:1903561]	protein methylation [GO:0006479]; protein repair [GO:0030091]	16|11|18	45	15	3	6|5|4|3|9|7|9|5|7|10|8|7|3|4|3|3|6|2|2|2|1|0|5|4|4|4	0.74	1	0.74	1	0.74	3.17	0.03
	SH_Beclin1_ER	P07900	HS90A_HUMAN	HSP90AA1	Heat shock protein HSP 90-alpha (Heat shock 86 kDa) (HSP 86) (HSP86) (Lipopolysaccharide-associated protein 2) (LAP-2) (LPS-associated protein 2) (Renal carcinoma antigen NY-REN-38)	732	ATPase activity [GO:0016887]; ATPase activity, coupled [GO:0042623]; ATP binding [GO:0005524]; disordered domain specific binding [GO:0097718]; DNA polymerase binding [GO:0070182]; GTPase binding [GO:0051020]; histone deacetylase binding [GO:0042826]; identical protein binding [GO:0042802]; MHC class II protein complex binding [GO:0023026]; nitric-oxide synthase regulator activity [GO:0030235]; n…	axonal growth cone [GO:0044295]; cell surface [GO:0009986]; cytoplasm [GO:0005737]; cytosol [GO:0005829]; dendritic growth cone [GO:0044294]; endocytic vesicle lumen [GO:0071682]; extracellular exosome [GO:0070062]; extracellular region [GO:0005576]; ficolin-1-rich granule lumen [GO:1904813]; lysosomal lumen [GO:0043202]; melanosome [GO:0042470]; membrane [GO:0016020]; myelin sheath [GO:0043209];…	axon extension [GO:0048675]; cellular response to heat [GO:0034605]; central nervous system neuron axonogenesis [GO:0021955]; chaperone-mediated autophagy [GO:0061684]; chaperone-mediated protein complex assembly [GO:0051131]; ciliary basal body-plasma membrane docking [GO:0097711]; cofactor metabolic process [GO:0051186]; cytokine-mediated signaling pathway [GO:0019221]; ERBB2 signaling pathway …	21|21|23	65	21.67	3	0|0|7|4|0|0|4|4|6|3|10|8|10|9|11|13|11|12|7|8|13|13|8|6|6|14	0.71	0.87	0.71	0.87	0.71	3.01	0.04
	SH_Beclin1_ER_AA_STARVATION	P53618	COPB_HUMAN	COPB1	Coatomer subunit beta (Beta-coat protein) (Beta-COP)	953	structural molecule activity [GO:0005198]	COPI vesicle coat [GO:0030126]; cytosol [GO:0005829]; endoplasmic reticulum-Golgi intermediate compartment [GO:0005793]; endoplasmic reticulum membrane [GO:0005789]; ficolin-1-rich granule membrane [GO:0101003]; Golgi apparatus [GO:0005794]; Golgi-associated vesicle [GO:0005798]; Golgi membrane [GO:0000139]; intracellular membrane-bounded organelle [GO:0043231]; membrane [GO:0016020]; plasma memb…	endoplasmic reticulum to Golgi vesicle-mediated transport [GO:0006888]; intracellular protein transport [GO:0006886]; intra-Golgi vesicle-mediated transport [GO:0006891]; neutrophil degranulation [GO:0043312]; retrograde vesicle-mediated transport, Golgi to endoplasmic reticulum [GO:0006890]; viral process [GO:0016032]	6|4|0	10	3.33	3	0|0|0|0|0|0|0|0|0|0|0|0|0|0|0|0|0|0|0|0|0|0|0|0|0|0	0.67	1	0.67	1	0.67	33.33	0.04
	SH_Beclin1_ER	P53618	COPB_HUMAN	COPB1	Coatomer subunit beta (Beta-coat protein) (Beta-COP)	953	structural molecule activity [GO:0005198]	COPI vesicle coat [GO:0030126]; cytosol [GO:0005829]; endoplasmic reticulum-Golgi intermediate compartment [GO:0005793]; endoplasmic reticulum membrane [GO:0005789]; ficolin-1-rich granule membrane [GO:0101003]; Golgi apparatus [GO:0005794]; Golgi-associated vesicle [GO:0005798]; Golgi membrane [GO:0000139]; intracellular membrane-bounded organelle [GO:0043231]; membrane [GO:0016020]; plasma memb…	endoplasmic reticulum to Golgi vesicle-mediated transport [GO:0006888]; intracellular protein transport [GO:0006886]; intra-Golgi vesicle-mediated transport [GO:0006891]; neutrophil degranulation [GO:0043312]; retrograde vesicle-mediated transport, Golgi to endoplasmic reticulum [GO:0006890]; viral process [GO:0016032]	2|1|4	7	2.33	3	0|0|0|0|0|0|0|0|0|0|0|0|0|0|0|0|0|0|0|0|0|0|0|0|0|0	0.66	1	0.66	1	0.66	23.33	0.05
	SH_Beclin1_ER_AA_STARVATION	Q04637	IF4G1_HUMAN	EIF4G1	Eukaryotic translation initiation factor 4 gamma 1 (eIF-4-gamma 1) (eIF-4G 1) (eIF-4G1) (p220)	1599	ATP binding [GO:0005524]; eukaryotic initiation factor 4E binding [GO:0008190]; identical protein binding [GO:0042802]; mRNA binding [GO:0003729]; protein-containing complex scaffold activity [GO:0032947]; RNA binding [GO:0003723]; translation factor activity, RNA binding [GO:0008135]; translation initiation factor activity [GO:0003743]; translation initiation factor binding [GO:0031369]	cytoplasm [GO:0005737]; cytosol [GO:0005829]; eukaryotic translation initiation factor 4F complex [GO:0016281]; membrane [GO:0016020]; nucleus [GO:0005634]; polysome [GO:0005844]	behavioral fear response [GO:0001662]; cap-dependent translational initiation [GO:0002191]; cellular macromolecule biosynthetic process [GO:0034645]; cellular response to nutrient levels [GO:0031669]; developmental process [GO:0032502]; energy homeostasis [GO:0097009]; mitochondrion organization [GO:0007005]; negative regulation of autophagy [GO:0010507]; negative regulation of neuron death [GO:1…	3|1|5	9	3	3	0|0|0|0|0|0|0|0|0|2|0|0|0|0|0|0|0|0|0|0|0|0|0|1|0|1	0.66	1	0.66	1	0.66	19.5	0.05
	SH_Beclin1_ER	Q9BZR9	TRIM8_HUMAN	TRIM8	E3 ubiquitin-protein ligase TRIM8 (EC 2.3.2.27) (Glioblastoma-expressed RING finger protein) (RING finger protein 27) (RING-type E3 ubiquitin transferase TRIM8) (Tripartite motif-containing protein 8)	551	identical protein binding [GO:0042802]; protein homodimerization activity [GO:0042803]; transferase activity [GO:0016740]; zinc ion binding [GO:0008270]	cytosol [GO:0005829]; PML body [GO:0016605]	innate immune response [GO:0045087]; interferon-gamma-mediated signaling pathway [GO:0060333]; negative regulation of viral entry into host cell [GO:0046597]; negative regulation of viral release from host cell [GO:1902187]; negative regulation of viral transcription [GO:0032897]; positive regulation of autophagy [GO:0010508]; positive regulation of DNA-binding transcription factor activity [GO:0…	1|2|2	5	1.67	3	0|0|0|0|0|0|0|0|0|0|0|0|0|0|0|0|0|0|0|0|0|0|0|0|0|0	0.66	0.99	0.66	0.99	0.66	16.67	0.07
	SH_Beclin1_ER_AA_STARVATION	Q99942	RNF5_HUMAN	RNF5	E3 ubiquitin-protein ligase RNF5 (EC 2.3.2.27) (Protein G16) (RING finger protein 5) (RING-type E3 ubiquitin transferase RNF5) (Ram1 homolog) (HsRma1)	180	identical protein binding [GO:0042802]; ubiquitin-like protein conjugating enzyme binding [GO:0044390]; ubiquitin protein ligase activity [GO:0061630]; ubiquitin-protein transferase activity [GO:0004842]; zinc ion binding [GO:0008270]	Derlin-1 retrotranslocation complex [GO:0036513]; endoplasmic reticulum [GO:0005783]; endoplasmic reticulum membrane [GO:0005789]; endoplasmic reticulum quality control compartment [GO:0044322]; integral component of membrane [GO:0016021]; mitochondrial membrane [GO:0031966]	cellular protein catabolic process [GO:0044257]; endoplasmic reticulum mannose trimming [GO:1904380]; ERAD pathway [GO:0036503]; ER-associated misfolded protein catabolic process [GO:0071712]; negative regulation of autophagy [GO:0010507]; protein destabilization [GO:0031648]; protein K48-linked ubiquitination [GO:0070936]; protein K63-linked ubiquitination [GO:0070534]; regulation of autophagoso…	1|2|2	5	1.67	3	0|0|0|0|0|0|0|0|0|0|0|0|0|0|0|0|0|0|0|0|0|0|0|0|0|0	0.66	0.99	0.66	0.99	0.66	16.67	0.07
	SH_Beclin1_ER_AA_STARVATION	Q9BZR9	TRIM8_HUMAN	TRIM8	E3 ubiquitin-protein ligase TRIM8 (EC 2.3.2.27) (Glioblastoma-expressed RING finger protein) (RING finger protein 27) (RING-type E3 ubiquitin transferase TRIM8) (Tripartite motif-containing protein 8)	551	identical protein binding [GO:0042802]; protein homodimerization activity [GO:0042803]; transferase activity [GO:0016740]; zinc ion binding [GO:0008270]	cytosol [GO:0005829]; PML body [GO:0016605]	innate immune response [GO:0045087]; interferon-gamma-mediated signaling pathway [GO:0060333]; negative regulation of viral entry into host cell [GO:0046597]; negative regulation of viral release from host cell [GO:1902187]; negative regulation of viral transcription [GO:0032897]; positive regulation of autophagy [GO:0010508]; positive regulation of DNA-binding transcription factor activity [GO:0…	2|1|2	5	1.67	3	0|0|0|0|0|0|0|0|0|0|0|0|0|0|0|0|0|0|0|0|0|0|0|0|0|0	0.66	0.99	0.66	0.99	0.66	16.67	0.07
	SH_Beclin1_MITO	Q8N726	ARF_HUMAN	CDKN2A	Tumor suppressor ARF (Alternative reading frame) (ARF) (Cyclin-dependent kinase inhibitor 2A) (p14ARF)	132	disordered domain specific binding [GO:0097718]; DNA binding [GO:0003677]; MDM2/MDM4 family protein binding [GO:0097371]; p53 binding [GO:0002039]; SUMO transferase activity [GO:0019789]; transcription factor binding [GO:0008134]; ubiquitin ligase inhibitor activity [GO:1990948]; ubiquitin-protein transferase inhibitor activity [GO:0055105]	mitochondrion [GO:0005739]; nucleolus [GO:0005730]; nucleoplasm [GO:0005654]; nucleus [GO:0005634]; protein-containing complex [GO:0032991]	activation of cysteine-type endopeptidase activity involved in apoptotic process [GO:0006919]; amyloid fibril formation [GO:1990000]; apoptotic mitochondrial changes [GO:0008637]; autophagy of mitochondrion [GO:0000422]; cell cycle arrest [GO:0007050]; cellular senescence [GO:0090398]; mitochondrial depolarization [GO:0051882]; negative regulation of B cell proliferation [GO:0030889]; negative re…	2|2|1	5	1.67	3	0|0|0|0|0|0|0|0|0|0|0|0|0|0|0|0|0|0|0|0|0|0|0|0|0|0	0.66	0.99	0.66	0.99	0.66	16.67	0.07
	SH_Beclin1_MITO_AA_STARVATION	Q8N726	ARF_HUMAN	CDKN2A	Tumor suppressor ARF (Alternative reading frame) (ARF) (Cyclin-dependent kinase inhibitor 2A) (p14ARF)	132	disordered domain specific binding [GO:0097718]; DNA binding [GO:0003677]; MDM2/MDM4 family protein binding [GO:0097371]; p53 binding [GO:0002039]; SUMO transferase activity [GO:0019789]; transcription factor binding [GO:0008134]; ubiquitin ligase inhibitor activity [GO:1990948]; ubiquitin-protein transferase inhibitor activity [GO:0055105]	mitochondrion [GO:0005739]; nucleolus [GO:0005730]; nucleoplasm [GO:0005654]; nucleus [GO:0005634]; protein-containing complex [GO:0032991]	activation of cysteine-type endopeptidase activity involved in apoptotic process [GO:0006919]; amyloid fibril formation [GO:1990000]; apoptotic mitochondrial changes [GO:0008637]; autophagy of mitochondrion [GO:0000422]; cell cycle arrest [GO:0007050]; cellular senescence [GO:0090398]; mitochondrial depolarization [GO:0051882]; negative regulation of B cell proliferation [GO:0030889]; negative re…	2|2|0	4	1.33	3	0|0|0|0|0|0|0|0|0|0|0|0|0|0|0|0|0|0|0|0|0|0|0|0|0|0	0.66	0.99	0.66	0.99	0.66	13.33	0.07
	SH_Beclin1_MITO_AA_STARVATION	Q92622	RUBIC_HUMAN	RUBCN	Run domain Beclin-1-interacting and cysteine-rich domain-containing protein (Rubicon) (Beclin-1 associated RUN domain containing protein) (Baron)	972	0	cytosol [GO:0005829]; early endosome [GO:0005769]; intracellular membrane-bounded organelle [GO:0043231]; late endosome [GO:0005770]; lysosome [GO:0005764]; nucleoplasm [GO:0005654]	autophagy [GO:0006914]; immune system process [GO:0002376]; multivesicular body sorting pathway [GO:0071985]; negative regulation of autophagosome maturation [GO:1901097]; negative regulation of autophagy [GO:0010507]; negative regulation of endocytosis [GO:0045806]; negative regulation of phosphatidylinositol 3-kinase activity [GO:0043553]; phagocytosis [GO:0006909]	2|1|2	5	1.67	3	0|0|0|0|0|0|0|0|0|0|0|0|0|0|0|0|0|0|0|0|0|0|0|0|0|0	0.66	0.99	0.66	0.99	0.66	16.67	0.07
	SH_Beclin1_WT	P21796	VDAC1_HUMAN	VDAC1	Voltage-dependent anion-selective channel protein 1 (VDAC-1) (hVDAC1) (Outer mitochondrial membrane protein porin 1) (Plasmalemmal porin) (Porin 31HL) (Porin 31HM)	283	ion channel binding [GO:0044325]; porin activity [GO:0015288]; protein-containing complex binding [GO:0044877]; protein kinase binding [GO:0019901]; voltage-gated anion channel activity [GO:0008308]	extracellular exosome [GO:0070062]; membrane [GO:0016020]; membrane raft [GO:0045121]; mitochondrial nucleoid [GO:0042645]; mitochondrial outer membrane [GO:0005741]; mitochondrial permeability transition pore complex [GO:0005757]; mitochondrion [GO:0005739]; nucleus [GO:0005634]; plasma membrane [GO:0005886]; pore complex [GO:0046930]; synaptic vesicle [GO:0008021]	anion transport [GO:0006820]; apoptotic process [GO:0006915]; behavioral fear response [GO:0001662]; epithelial cell differentiation [GO:0030855]; learning [GO:0007612]; macroautophagy [GO:0016236]; mitochondrial calcium ion transmembrane transport [GO:0006851]; negative regulation of reactive oxygen species metabolic process [GO:2000378]; neuron-neuron synaptic transmission [GO:0007270]; pyruvat…	2|1|2	5	1.67	3	0|0|0|0|0|0|0|0|0|0|0|0|0|0|0|0|0|0|0|0|0|0|0|0|0|0	0.66	0.99	0.66	0.99	0.66	16.67	0.07
	SH_Beclin1_ER	Q13501	SQSTM_HUMAN	SQSTM1	Sequestosome-1 (EBI3-associated protein of 60 kDa) (EBIAP) (p60) (Phosphotyrosine-independent ligand for the Lck SH2 domain of 62 kDa) (Ubiquitin-binding protein p62)	440	enzyme binding [GO:0019899]; identical protein binding [GO:0042802]; ionotropic glutamate receptor binding [GO:0035255]; K63-linked polyubiquitin modification-dependent protein binding [GO:0070530]; protein homodimerization activity [GO:0042803]; protein kinase binding [GO:0019901]; protein kinase C binding [GO:0005080]; protein serine/threonine kinase activity [GO:0004674]; receptor tyrosine kin…	aggresome [GO:0016235]; amphisome [GO:0044753]; autolysosome [GO:0044754]; autophagosome [GO:0005776]; cytoplasm [GO:0005737]; cytosol [GO:0005829]; endoplasmic reticulum [GO:0005783]; extracellular exosome [GO:0070062]; inclusion body [GO:0016234]; intracellular membrane-bounded organelle [GO:0043231]; late endosome [GO:0005770]; Lewy body [GO:0097413]; mitochondrion [GO:0005739]; nucleoplasm [G…	aggrephagy [GO:0035973]; apoptotic process [GO:0006915]; autophagy [GO:0006914]; autophagy of mitochondrion [GO:0000422]; cell differentiation [GO:0030154]; endosomal transport [GO:0016197]; endosome organization [GO:0007032]; immune system process [GO:0002376]; interleukin-1-mediated signaling pathway [GO:0070498]; intracellular signal transduction [GO:0035556]; macroautophagy [GO:0016236]; mito…	2|1|2	5	1.67	3	0|0|0|0|0|0|0|0|0|0|0|0|0|0|0|1|2|1|0|0|0|0|0|0|0|0	0.65	0.97	0.65	0.97	0.65	10.83	0.09
	SH_Beclin1_MITO	Q13501	SQSTM_HUMAN	SQSTM1	Sequestosome-1 (EBI3-associated protein of 60 kDa) (EBIAP) (p60) (Phosphotyrosine-independent ligand for the Lck SH2 domain of 62 kDa) (Ubiquitin-binding protein p62)	440	enzyme binding [GO:0019899]; identical protein binding [GO:0042802]; ionotropic glutamate receptor binding [GO:0035255]; K63-linked polyubiquitin modification-dependent protein binding [GO:0070530]; protein homodimerization activity [GO:0042803]; protein kinase binding [GO:0019901]; protein kinase C binding [GO:0005080]; protein serine/threonine kinase activity [GO:0004674]; receptor tyrosine kin…	aggresome [GO:0016235]; amphisome [GO:0044753]; autolysosome [GO:0044754]; autophagosome [GO:0005776]; cytoplasm [GO:0005737]; cytosol [GO:0005829]; endoplasmic reticulum [GO:0005783]; extracellular exosome [GO:0070062]; inclusion body [GO:0016234]; intracellular membrane-bounded organelle [GO:0043231]; late endosome [GO:0005770]; Lewy body [GO:0097413]; mitochondrion [GO:0005739]; nucleoplasm [G…	aggrephagy [GO:0035973]; apoptotic process [GO:0006915]; autophagy [GO:0006914]; autophagy of mitochondrion [GO:0000422]; cell differentiation [GO:0030154]; endosomal transport [GO:0016197]; endosome organization [GO:0007032]; immune system process [GO:0002376]; interleukin-1-mediated signaling pathway [GO:0070498]; intracellular signal transduction [GO:0035556]; macroautophagy [GO:0016236]; mito…	2|1|3	6	2	3	0|0|0|0|0|0|0|0|0|0|0|0|0|0|0|1|2|1|0|0|0|0|0|0|0|0	0.65	0.99	0.65	0.99	0.65	13	0.09
	SH_Beclin1_WT	Q13501	SQSTM_HUMAN	SQSTM1	Sequestosome-1 (EBI3-associated protein of 60 kDa) (EBIAP) (p60) (Phosphotyrosine-independent ligand for the Lck SH2 domain of 62 kDa) (Ubiquitin-binding protein p62)	440	enzyme binding [GO:0019899]; identical protein binding [GO:0042802]; ionotropic glutamate receptor binding [GO:0035255]; K63-linked polyubiquitin modification-dependent protein binding [GO:0070530]; protein homodimerization activity [GO:0042803]; protein kinase binding [GO:0019901]; protein kinase C binding [GO:0005080]; protein serine/threonine kinase activity [GO:0004674]; receptor tyrosine kin…	aggresome [GO:0016235]; amphisome [GO:0044753]; autolysosome [GO:0044754]; autophagosome [GO:0005776]; cytoplasm [GO:0005737]; cytosol [GO:0005829]; endoplasmic reticulum [GO:0005783]; extracellular exosome [GO:0070062]; inclusion body [GO:0016234]; intracellular membrane-bounded organelle [GO:0043231]; late endosome [GO:0005770]; Lewy body [GO:0097413]; mitochondrion [GO:0005739]; nucleoplasm [G…	aggrephagy [GO:0035973]; apoptotic process [GO:0006915]; autophagy [GO:0006914]; autophagy of mitochondrion [GO:0000422]; cell differentiation [GO:0030154]; endosomal transport [GO:0016197]; endosome organization [GO:0007032]; immune system process [GO:0002376]; interleukin-1-mediated signaling pathway [GO:0070498]; intracellular signal transduction [GO:0035556]; macroautophagy [GO:0016236]; mito…	1|2|3	6	2	3	0|0|0|0|0|0|0|0|0|0|0|0|0|0|0|1|2|1|0|0|0|0|0|0|0|0	0.65	0.99	0.65	0.99	0.65	13	0.09
	SH_Beclin1_WT_AA_STARVATION	Q04637	IF4G1_HUMAN	EIF4G1	Eukaryotic translation initiation factor 4 gamma 1 (eIF-4-gamma 1) (eIF-4G 1) (eIF-4G1) (p220)	1599	ATP binding [GO:0005524]; eukaryotic initiation factor 4E binding [GO:0008190]; identical protein binding [GO:0042802]; mRNA binding [GO:0003729]; protein-containing complex scaffold activity [GO:0032947]; RNA binding [GO:0003723]; translation factor activity, RNA binding [GO:0008135]; translation initiation factor activity [GO:0003743]; translation initiation factor binding [GO:0031369]	cytoplasm [GO:0005737]; cytosol [GO:0005829]; eukaryotic translation initiation factor 4F complex [GO:0016281]; membrane [GO:0016020]; nucleus [GO:0005634]; polysome [GO:0005844]	behavioral fear response [GO:0001662]; cap-dependent translational initiation [GO:0002191]; cellular macromolecule biosynthetic process [GO:0034645]; cellular response to nutrient levels [GO:0031669]; developmental process [GO:0032502]; energy homeostasis [GO:0097009]; mitochondrion organization [GO:0007005]; negative regulation of autophagy [GO:0010507]; negative regulation of neuron death [GO:1…	2|0|2	4	1.33	3	0|0|0|0|0|0|0|0|0|2|0|0|0|0|0|0|0|0|0|0|0|0|0|1|0|1	0.65	0.97	0.65	0.97	0.65	8.67	0.09
	SH_Beclin1_WT_AA_STARVATION	Q13501	SQSTM_HUMAN	SQSTM1	Sequestosome-1 (EBI3-associated protein of 60 kDa) (EBIAP) (p60) (Phosphotyrosine-independent ligand for the Lck SH2 domain of 62 kDa) (Ubiquitin-binding protein p62)	440	enzyme binding [GO:0019899]; identical protein binding [GO:0042802]; ionotropic glutamate receptor binding [GO:0035255]; K63-linked polyubiquitin modification-dependent protein binding [GO:0070530]; protein homodimerization activity [GO:0042803]; protein kinase binding [GO:0019901]; protein kinase C binding [GO:0005080]; protein serine/threonine kinase activity [GO:0004674]; receptor tyrosine kin…	aggresome [GO:0016235]; amphisome [GO:0044753]; autolysosome [GO:0044754]; autophagosome [GO:0005776]; cytoplasm [GO:0005737]; cytosol [GO:0005829]; endoplasmic reticulum [GO:0005783]; extracellular exosome [GO:0070062]; inclusion body [GO:0016234]; intracellular membrane-bounded organelle [GO:0043231]; late endosome [GO:0005770]; Lewy body [GO:0097413]; mitochondrion [GO:0005739]; nucleoplasm [G…	aggrephagy [GO:0035973]; apoptotic process [GO:0006915]; autophagy [GO:0006914]; autophagy of mitochondrion [GO:0000422]; cell differentiation [GO:0030154]; endosomal transport [GO:0016197]; endosome organization [GO:0007032]; immune system process [GO:0002376]; interleukin-1-mediated signaling pathway [GO:0070498]; intracellular signal transduction [GO:0035556]; macroautophagy [GO:0016236]; mito…	2|3|1	6	2	3	0|0|0|0|0|0|0|0|0|0|0|0|0|0|0|1|2|1|0|0|0|0|0|0|0|0	0.65	0.99	0.65	0.99	0.65	13	0.09
	SH_Beclin1_ER	P26196	DDX6_HUMAN	DDX6	Probable ATP-dependent RNA helicase DDX6 (EC 3.6.4.13) (ATP-dependent RNA helicase p54) (DEAD box protein 6) (Oncogene RCK)	483	ATP binding [GO:0005524]; cadherin binding [GO:0045296]; helicase activity [GO:0004386]; protein domain specific binding [GO:0019904]; RNA binding [GO:0003723]; RNA helicase activity [GO:0003724]	cell-cell adherens junction [GO:0005913]; chromatoid body [GO:0033391]; concave side of sperm head [GO:0061830]; cytoplasm [GO:0005737]; cytoplasmic ribonucleoprotein granule [GO:0036464]; cytoplasmic stress granule [GO:0010494]; cytosol [GO:0005829]; heterochromatin [GO:0000792]; membrane [GO:0016020]; mitochondrion [GO:0005739]; nucleolus [GO:0005730]; nucleus [GO:0005634]; outer dense fiber [G…	cytoplasmic mRNA processing body assembly [GO:0033962]; exonucleolytic nuclear-transcribed mRNA catabolic process involved in deadenylation-dependent decay [GO:0043928]; negative regulation of neuron differentiation [GO:0045665]; spermatid differentiation [GO:0048515]; stem cell population maintenance [GO:0019827]; viral RNA genome packaging [GO:0019074]	26|23|24	73	24.33	3	10|8|8|7|8|8|9|7|7|9|18|11|18|15|12|12|9|12|9|4|6|5|8|9|6|8	0.61	0.94	0.61	0.94	0.61	2.6	0.1
	SH_Beclin1_ER	Q7Z417	NUFP2_HUMAN	NUFIP2	Nuclear fragile X mental retardation-interacting protein 2 (82 kDa FMRP-interacting protein) (82-FIP) (Cell proliferation-inducing gene 1 protein) (FMRP-interacting protein 2)	695	RNA binding [GO:0003723]	cytoplasm [GO:0005737]; cytoplasmic stress granule [GO:0010494]; cytosol [GO:0005829]; membrane [GO:0016020]; nuclear body [GO:0016604]; nucleoplasm [GO:0005654]; nucleus [GO:0005634]; polysomal ribosome [GO:0042788]	0	25|26|30	81	27	3	12|6|10|10|11|9|12|11|12|11|9|6|15|12|19|17|10|9|7|5|7|5|13|13|10|11	0.63	1	0.63	1	0.63	2.58	0.1
	SH_Beclin1_MITO_AA_STARVATION	P07900	HS90A_HUMAN	HSP90AA1	Heat shock protein HSP 90-alpha (Heat shock 86 kDa) (HSP 86) (HSP86) (Lipopolysaccharide-associated protein 2) (LAP-2) (LPS-associated protein 2) (Renal carcinoma antigen NY-REN-38)	732	ATPase activity [GO:0016887]; ATPase activity, coupled [GO:0042623]; ATP binding [GO:0005524]; disordered domain specific binding [GO:0097718]; DNA polymerase binding [GO:0070182]; GTPase binding [GO:0051020]; histone deacetylase binding [GO:0042826]; identical protein binding [GO:0042802]; MHC class II protein complex binding [GO:0023026]; nitric-oxide synthase regulator activity [GO:0030235]; n…	axonal growth cone [GO:0044295]; cell surface [GO:0009986]; cytoplasm [GO:0005737]; cytosol [GO:0005829]; dendritic growth cone [GO:0044294]; endocytic vesicle lumen [GO:0071682]; extracellular exosome [GO:0070062]; extracellular region [GO:0005576]; ficolin-1-rich granule lumen [GO:1904813]; lysosomal lumen [GO:0043202]; melanosome [GO:0042470]; membrane [GO:0016020]; myelin sheath [GO:0043209];…	axon extension [GO:0048675]; cellular response to heat [GO:0034605]; central nervous system neuron axonogenesis [GO:0021955]; chaperone-mediated autophagy [GO:0061684]; chaperone-mediated protein complex assembly [GO:0051131]; ciliary basal body-plasma membrane docking [GO:0097711]; cofactor metabolic process [GO:0051186]; cytokine-mediated signaling pathway [GO:0019221]; ERBB2 signaling pathway …	17|23|28	68	22.67	3	0|0|7|4|0|0|4|4|6|3|10|8|10|9|11|13|11|12|7|8|13|13|8|6|6|14	0.64	0.99	0.64	0.99	0.64	3.15	0.1
	SH_Beclin1_MITO_AA_STARVATION	Q16643	DREB_HUMAN	DBN1	Drebrin (Developmentally-regulated brain protein)	649	actin binding [GO:0003779]; cadherin binding [GO:0045296]; profilin binding [GO:0005522]	actin cytoskeleton [GO:0015629]; actomyosin [GO:0042641]; cortical cytoskeleton [GO:0030863]; cytoplasm [GO:0005737]; cytoskeleton [GO:0005856]; dendrite [GO:0030425]; gap junction [GO:0005921]; glutamatergic synapse [GO:0098978]; growth cone [GO:0030426]; postsynaptic cytosol [GO:0099524]; postsynaptic density [GO:0014069]; postsynaptic membrane [GO:0045211]	actin filament organization [GO:0007015]; cell communication by chemical coupling [GO:0010643]; cell communication by electrical coupling [GO:0010644]; cytoplasmic sequestering of protein [GO:0051220]; maintenance of protein location in cell [GO:0032507]; neural precursor cell proliferation [GO:0061351]; positive regulation of dendritic spine morphogenesis [GO:0061003]; positive regulation of rec…	1|3|4	8	2.67	3	0|2|0|0|0|3|3|1|2|1|0|0|0|0|1|1|2|2|0|0|0|0|0|0|0|0	0.6	0.95	0.6	0.95	0.6	3.85	0.1
	SH_Beclin1_ER	P22061	PIMT_HUMAN	PCMT1	Protein-L-isoaspartate(D-aspartate) O-methyltransferase (PIMT) (EC 2.1.1.77) (L-isoaspartyl protein carboxyl methyltransferase) (Protein L-isoaspartyl/D-aspartyl methyltransferase) (Protein-beta-aspartate methyltransferase)	227	cadherin binding [GO:0045296]; protein-L-isoaspartate (D-aspartate) O-methyltransferase activity [GO:0004719]	cytoplasm [GO:0005737]; cytosol [GO:0005829]; extracellular exosome [GO:0070062]; extracellular vesicle [GO:1903561]	protein methylation [GO:0006479]; protein repair [GO:0030091]	7|14|13	34	11.33	3	6|5|4|3|9|7|9|5|7|10|8|7|3|4|3|3|6|2|2|2|1|0|5|4|4|4	0.56	0.91	0.56	0.91	0.56	2.4	0.11
	SH_Beclin1_WT	P07900	HS90A_HUMAN	HSP90AA1	Heat shock protein HSP 90-alpha (Heat shock 86 kDa) (HSP 86) (HSP86) (Lipopolysaccharide-associated protein 2) (LAP-2) (LPS-associated protein 2) (Renal carcinoma antigen NY-REN-38)	732	ATPase activity [GO:0016887]; ATPase activity, coupled [GO:0042623]; ATP binding [GO:0005524]; disordered domain specific binding [GO:0097718]; DNA polymerase binding [GO:0070182]; GTPase binding [GO:0051020]; histone deacetylase binding [GO:0042826]; identical protein binding [GO:0042802]; MHC class II protein complex binding [GO:0023026]; nitric-oxide synthase regulator activity [GO:0030235]; n…	axonal growth cone [GO:0044295]; cell surface [GO:0009986]; cytoplasm [GO:0005737]; cytosol [GO:0005829]; dendritic growth cone [GO:0044294]; endocytic vesicle lumen [GO:0071682]; extracellular exosome [GO:0070062]; extracellular region [GO:0005576]; ficolin-1-rich granule lumen [GO:1904813]; lysosomal lumen [GO:0043202]; melanosome [GO:0042470]; membrane [GO:0016020]; myelin sheath [GO:0043209];…	axon extension [GO:0048675]; cellular response to heat [GO:0034605]; central nervous system neuron axonogenesis [GO:0021955]; chaperone-mediated autophagy [GO:0061684]; chaperone-mediated protein complex assembly [GO:0051131]; ciliary basal body-plasma membrane docking [GO:0097711]; cofactor metabolic process [GO:0051186]; cytokine-mediated signaling pathway [GO:0019221]; ERBB2 signaling pathway …	18|22|22	62	20.67	3	0|0|7|4|0|0|4|4|6|3|10|8|10|9|11|13|11|12|7|8|13|13|8|6|6|14	0.56	0.77	0.56	0.77	0.56	2.87	0.11
	SH_Beclin1_WT_AA_STARVATION	P26196	DDX6_HUMAN	DDX6	Probable ATP-dependent RNA helicase DDX6 (EC 3.6.4.13) (ATP-dependent RNA helicase p54) (DEAD box protein 6) (Oncogene RCK)	483	ATP binding [GO:0005524]; cadherin binding [GO:0045296]; helicase activity [GO:0004386]; protein domain specific binding [GO:0019904]; RNA binding [GO:0003723]; RNA helicase activity [GO:0003724]	cell-cell adherens junction [GO:0005913]; chromatoid body [GO:0033391]; concave side of sperm head [GO:0061830]; cytoplasm [GO:0005737]; cytoplasmic ribonucleoprotein granule [GO:0036464]; cytoplasmic stress granule [GO:0010494]; cytosol [GO:0005829]; heterochromatin [GO:0000792]; membrane [GO:0016020]; mitochondrion [GO:0005739]; nucleolus [GO:0005730]; nucleus [GO:0005634]; outer dense fiber [G…	cytoplasmic mRNA processing body assembly [GO:0033962]; exonucleolytic nuclear-transcribed mRNA catabolic process involved in deadenylation-dependent decay [GO:0043928]; negative regulation of neuron differentiation [GO:0045665]; spermatid differentiation [GO:0048515]; stem cell population maintenance [GO:0019827]; viral RNA genome packaging [GO:0019074]	25|24|23	72	24	3	10|8|8|7|8|8|9|7|7|9|18|11|18|15|12|12|9|12|9|4|6|5|8|9|6|8	0.57	0.82	0.57	0.82	0.57	2.57	0.11
	SH_Beclin1_WT_AA_STARVATION	Q9HAV7	GRPE1_HUMAN	GRPEL1	GrpE protein homolog 1, mitochondrial (HMGE) (Mt-GrpE#1)	217	adenyl-nucleotide exchange factor activity [GO:0000774]; chaperone binding [GO:0051087]; protein homodimerization activity [GO:0042803]; unfolded protein binding [GO:0051082]	mitochondrial matrix [GO:0005759]; mitochondrion [GO:0005739]; nucleus [GO:0005634]; PAM complex, Tim23 associated import motor [GO:0001405]	protein folding [GO:0006457]; protein import into mitochondrial matrix [GO:0030150]	9|10|12	31	10.33	3	5|5|4|2|6|4|7|3|4|0|4|3|8|3|7|7|7|7|1|2|4|2|1|1|3|2	0.6	0.93	0.6	0.93	0.6	2.63	0.11
	SH_Beclin1_ER	P55072	TERA_HUMAN	VCP	Transitional endoplasmic reticulum ATPase (TER ATPase) (EC 3.6.4.6) (15S Mg(2+)-ATPase p97 subunit) (Valosin-containing protein) (VCP)	806	ADP binding [GO:0043531]; ATPase activity [GO:0016887]; ATP binding [GO:0005524]; BAT3 complex binding [GO:1904288]; deubiquitinase activator activity [GO:0035800]; identical protein binding [GO:0042802]; K48-linked polyubiquitin modification-dependent protein binding [GO:0036435]; lipid binding [GO:0008289]; MHC class I protein binding [GO:0042288]; polyubiquitin modification-dependent protein b…	ATPase complex [GO:1904949]; azurophil granule lumen [GO:0035578]; cytoplasm [GO:0005737]; cytoplasmic stress granule [GO:0010494]; cytosol [GO:0005829]; Derlin-1 retrotranslocation complex [GO:0036513]; endoplasmic reticulum [GO:0005783]; endoplasmic reticulum membrane [GO:0005789]; extracellular exosome [GO:0070062]; extracellular region [GO:0005576]; ficolin-1-rich granule lumen [GO:1904813]; …	activation of cysteine-type endopeptidase activity involved in apoptotic process [GO:0006919]; aggresome assembly [GO:0070842]; ATP metabolic process [GO:0046034]; autophagosome maturation [GO:0097352]; autophagy [GO:0006914]; cellular response to arsenite ion [GO:1903843]; cellular response to DNA damage stimulus [GO:0006974]; cellular response to heat [GO:0034605]; DNA repair [GO:0006281]; doub…	2|2|3	7	2.33	3	0|0|0|0|0|0|2|2|0|1|1|1|3|0|3|3|5|3|1|0|0|1|1|1|0|0	0.5	0.69	0.5	0.69	0.5	2.17	0.12
	SH_Beclin1_MITO_AA_STARVATION	Q9P2J5	SYLC_HUMAN	LARS	Leucine--tRNA ligase, cytoplasmic (EC 6.1.1.4) (Leucyl-tRNA synthetase) (LeuRS)	1176	aminoacyl-tRNA editing activity [GO:0002161]; ATP binding [GO:0005524]; glutamine-tRNA ligase activity [GO:0004819]; GTPase activator activity [GO:0005096]; leucine-tRNA ligase activity [GO:0004823]	aminoacyl-tRNA synthetase multienzyme complex [GO:0017101]; cytoplasm [GO:0005737]; cytosol [GO:0005829]; endomembrane system [GO:0012505]; endoplasmic reticulum [GO:0005783]; lysosome [GO:0005764]; nuclear body [GO:0016604]	cellular response to amino acid starvation [GO:0034198]; cellular response to amino acid stimulus [GO:0071230]; cellular response to leucine [GO:0071233]; cellular response to leucine starvation [GO:1990253]; glutaminyl-tRNA aminoacylation [GO:0006425]; leucyl-tRNA aminoacylation [GO:0006429]; negative regulation of autophagy [GO:0010507]; positive regulation of GTPase activity [GO:0043547]; posi…	7|6|4	17	5.67	3	0|0|0|0|0|0|0|2|0|1|6|3|12|5|1|2|2|4|0|0|0|2|7|5|4|5	0.5	0.75	0.5	0.75	0.5	2.42	0.12
	SH_Beclin1_WT_AA_STARVATION	P63208	SKP1_HUMAN	SKP1	S-phase kinase-associated protein 1 (Cyclin-A/CDK2-associated protein p19) (p19A) (Organ of Corti protein 2) (OCP-2) (Organ of Corti protein II) (OCP-II) (RNA polymerase II elongation factor-like protein) (SIII) (Transcription elongation factor B polypeptide 1-like) (p19skp1)	163	beta-catenin binding [GO:0008013]; cullin family protein binding [GO:0097602]; protein domain specific binding [GO:0019904]; ubiquitin-protein transferase activity [GO:0004842]	centrosome [GO:0005813]; Cul7-RING ubiquitin ligase complex [GO:0031467]; cytoplasm [GO:0005737]; cytosol [GO:0005829]; nucleoplasm [GO:0005654]; nucleus [GO:0005634]; SCF ubiquitin ligase complex [GO:0019005]	cellular iron ion homeostasis [GO:0006879]; G2/M transition of mitotic cell cycle [GO:0000086]; histone H2A monoubiquitination [GO:0035518]; interleukin-1-mediated signaling pathway [GO:0070498]; maintenance of protein location in nucleus [GO:0051457]; negative regulation of G2/M transition of mitotic cell cycle [GO:0010972]; NIK/NF-kappaB signaling [GO:0038061]; post-translational protein modifi…	2|1|3	6	2	3	0|0|0|0|0|0|0|0|0|0|3|3|1|4|1|3|3|1|0|0|0|0|0|0|1|0	0.51	0.84	0.51	0.84	0.51	2.6	0.12
	SH_Beclin1_ER_AA_STARVATION	P22061	PIMT_HUMAN	PCMT1	Protein-L-isoaspartate(D-aspartate) O-methyltransferase (PIMT) (EC 2.1.1.77) (L-isoaspartyl protein carboxyl methyltransferase) (Protein L-isoaspartyl/D-aspartyl methyltransferase) (Protein-beta-aspartate methyltransferase)	227	cadherin binding [GO:0045296]; protein-L-isoaspartate (D-aspartate) O-methyltransferase activity [GO:0004719]	cytoplasm [GO:0005737]; cytosol [GO:0005829]; extracellular exosome [GO:0070062]; extracellular vesicle [GO:1903561]	protein methylation [GO:0006479]; protein repair [GO:0030091]	11|10|13	34	11.33	3	6|5|4|3|9|7|9|5|7|10|8|7|3|4|3|3|6|2|2|2|1|0|5|4|4|4	0.36	0.76	0.36	0.76	0.36	2.4	0.13
	SH_Beclin1_ER_AA_STARVATION	Q9P2J5	SYLC_HUMAN	LARS	Leucine--tRNA ligase, cytoplasmic (EC 6.1.1.4) (Leucyl-tRNA synthetase) (LeuRS)	1176	aminoacyl-tRNA editing activity [GO:0002161]; ATP binding [GO:0005524]; glutamine-tRNA ligase activity [GO:0004819]; GTPase activator activity [GO:0005096]; leucine-tRNA ligase activity [GO:0004823]	aminoacyl-tRNA synthetase multienzyme complex [GO:0017101]; cytoplasm [GO:0005737]; cytosol [GO:0005829]; endomembrane system [GO:0012505]; endoplasmic reticulum [GO:0005783]; lysosome [GO:0005764]; nuclear body [GO:0016604]	cellular response to amino acid starvation [GO:0034198]; cellular response to amino acid stimulus [GO:0071230]; cellular response to leucine [GO:0071233]; cellular response to leucine starvation [GO:1990253]; glutaminyl-tRNA aminoacylation [GO:0006425]; leucyl-tRNA aminoacylation [GO:0006429]; negative regulation of autophagy [GO:0010507]; positive regulation of GTPase activity [GO:0043547]; posi…	4|5|7	16	5.33	3	0|0|0|0|0|0|0|2|0|1|6|3|12|5|1|2|2|4|0|0|0|2|7|5|4|5	0.42	0.75	0.42	0.75	0.42	2.27	0.13
	SH_Beclin1_MITO	O95816	BAG2_HUMAN	BAG2	BAG family molecular chaperone regulator 2 (BAG-2) (Bcl-2-associated athanogene 2)	211	adenyl-nucleotide exchange factor activity [GO:0000774]; chaperone binding [GO:0051087]; heat shock protein binding [GO:0031072]; identical protein binding [GO:0042802]; ion channel binding [GO:0044325]; tau protein binding [GO:0048156]; ubiquitin protein ligase binding [GO:0031625]	axon [GO:0030424]; chaperone complex [GO:0101031]; cytosol [GO:0005829]; dendrite [GO:0030425]; dendritic microtubule [GO:1901588]	negative regulation of protein binding [GO:0032091]; negative regulation of protein ubiquitination [GO:0031397]; negative regulation of ubiquitin protein ligase activity [GO:1904667]; positive regulation of proteasomal protein catabolic process [GO:1901800]; positive regulation of protein processing [GO:0010954]; protein folding [GO:0006457]; protein metabolic process [GO:0019538]; protein stabil…	7|8|8	23	7.67	3	1|2|5|2|0|0|2|3|0|1|5|2|5|3|11|10|6|5|4|2|2|3|1|2|3|3	0.38	0.45	0.38	0.45	0.38	2.4	0.13
	SH_Beclin1_MITO	P55072	TERA_HUMAN	VCP	Transitional endoplasmic reticulum ATPase (TER ATPase) (EC 3.6.4.6) (15S Mg(2+)-ATPase p97 subunit) (Valosin-containing protein) (VCP)	806	ADP binding [GO:0043531]; ATPase activity [GO:0016887]; ATP binding [GO:0005524]; BAT3 complex binding [GO:1904288]; deubiquitinase activator activity [GO:0035800]; identical protein binding [GO:0042802]; K48-linked polyubiquitin modification-dependent protein binding [GO:0036435]; lipid binding [GO:0008289]; MHC class I protein binding [GO:0042288]; polyubiquitin modification-dependent protein b…	ATPase complex [GO:1904949]; azurophil granule lumen [GO:0035578]; cytoplasm [GO:0005737]; cytoplasmic stress granule [GO:0010494]; cytosol [GO:0005829]; Derlin-1 retrotranslocation complex [GO:0036513]; endoplasmic reticulum [GO:0005783]; endoplasmic reticulum membrane [GO:0005789]; extracellular exosome [GO:0070062]; extracellular region [GO:0005576]; ficolin-1-rich granule lumen [GO:1904813]; …	activation of cysteine-type endopeptidase activity involved in apoptotic process [GO:0006919]; aggresome assembly [GO:0070842]; ATP metabolic process [GO:0046034]; autophagosome maturation [GO:0097352]; autophagy [GO:0006914]; cellular response to arsenite ion [GO:1903843]; cellular response to DNA damage stimulus [GO:0006974]; cellular response to heat [GO:0034605]; DNA repair [GO:0006281]; doub…	2|2|2	6	2	3	0|0|0|0|0|0|2|2|0|1|1|1|3|0|3|3|5|3|1|0|0|1|1|1|0|0	0.4	0.4	0.4	0.4	0.4	1.86	0.13
	SH_Beclin1_MITO	Q9P2J5	SYLC_HUMAN	LARS	Leucine--tRNA ligase, cytoplasmic (EC 6.1.1.4) (Leucyl-tRNA synthetase) (LeuRS)	1176	aminoacyl-tRNA editing activity [GO:0002161]; ATP binding [GO:0005524]; glutamine-tRNA ligase activity [GO:0004819]; GTPase activator activity [GO:0005096]; leucine-tRNA ligase activity [GO:0004823]	aminoacyl-tRNA synthetase multienzyme complex [GO:0017101]; cytoplasm [GO:0005737]; cytosol [GO:0005829]; endomembrane system [GO:0012505]; endoplasmic reticulum [GO:0005783]; lysosome [GO:0005764]; nuclear body [GO:0016604]	cellular response to amino acid starvation [GO:0034198]; cellular response to amino acid stimulus [GO:0071230]; cellular response to leucine [GO:0071233]; cellular response to leucine starvation [GO:1990253]; glutaminyl-tRNA aminoacylation [GO:0006425]; leucyl-tRNA aminoacylation [GO:0006429]; negative regulation of autophagy [GO:0010507]; positive regulation of GTPase activity [GO:0043547]; posi…	3|7|6	16	5.33	3	0|0|0|0|0|0|0|2|0|1|6|3|12|5|1|2|2|4|0|0|0|2|7|5|4|5	0.46	0.75	0.46	0.75	0.46	2.27	0.13
	SH_Beclin1_MITO_AA_STARVATION	P63208	SKP1_HUMAN	SKP1	S-phase kinase-associated protein 1 (Cyclin-A/CDK2-associated protein p19) (p19A) (Organ of Corti protein 2) (OCP-2) (Organ of Corti protein II) (OCP-II) (RNA polymerase II elongation factor-like protein) (SIII) (Transcription elongation factor B polypeptide 1-like) (p19skp1)	163	beta-catenin binding [GO:0008013]; cullin family protein binding [GO:0097602]; protein domain specific binding [GO:0019904]; ubiquitin-protein transferase activity [GO:0004842]	centrosome [GO:0005813]; Cul7-RING ubiquitin ligase complex [GO:0031467]; cytoplasm [GO:0005737]; cytosol [GO:0005829]; nucleoplasm [GO:0005654]; nucleus [GO:0005634]; SCF ubiquitin ligase complex [GO:0019005]	cellular iron ion homeostasis [GO:0006879]; G2/M transition of mitotic cell cycle [GO:0000086]; histone H2A monoubiquitination [GO:0035518]; interleukin-1-mediated signaling pathway [GO:0070498]; maintenance of protein location in nucleus [GO:0051457]; negative regulation of G2/M transition of mitotic cell cycle [GO:0010972]; NIK/NF-kappaB signaling [GO:0038061]; post-translational protein modifi…	2|2|1	5	1.67	3	0|0|0|0|0|0|0|0|0|0|3|3|1|4|1|3|3|1|0|0|0|0|0|0|1|0	0.45	0.68	0.45	0.68	0.45	2.17	0.13
	SH_Beclin1_MITO_AA_STARVATION	Q9HAV7	GRPE1_HUMAN	GRPEL1	GrpE protein homolog 1, mitochondrial (HMGE) (Mt-GrpE#1)	217	adenyl-nucleotide exchange factor activity [GO:0000774]; chaperone binding [GO:0051087]; protein homodimerization activity [GO:0042803]; unfolded protein binding [GO:0051082]	mitochondrial matrix [GO:0005759]; mitochondrion [GO:0005739]; nucleus [GO:0005634]; PAM complex, Tim23 associated import motor [GO:0001405]	protein folding [GO:0006457]; protein import into mitochondrial matrix [GO:0030150]	8|11|9	28	9.33	3	5|5|4|2|6|4|7|3|4|0|4|3|8|3|7|7|7|7|1|2|4|2|1|1|3|2	0.4	0.81	0.4	0.81	0.4	2.38	0.13
	SH_Beclin1_WT_AA_STARVATION	P55072	TERA_HUMAN	VCP	Transitional endoplasmic reticulum ATPase (TER ATPase) (EC 3.6.4.6) (15S Mg(2+)-ATPase p97 subunit) (Valosin-containing protein) (VCP)	806	ADP binding [GO:0043531]; ATPase activity [GO:0016887]; ATP binding [GO:0005524]; BAT3 complex binding [GO:1904288]; deubiquitinase activator activity [GO:0035800]; identical protein binding [GO:0042802]; K48-linked polyubiquitin modification-dependent protein binding [GO:0036435]; lipid binding [GO:0008289]; MHC class I protein binding [GO:0042288]; polyubiquitin modification-dependent protein b…	ATPase complex [GO:1904949]; azurophil granule lumen [GO:0035578]; cytoplasm [GO:0005737]; cytoplasmic stress granule [GO:0010494]; cytosol [GO:0005829]; Derlin-1 retrotranslocation complex [GO:0036513]; endoplasmic reticulum [GO:0005783]; endoplasmic reticulum membrane [GO:0005789]; extracellular exosome [GO:0070062]; extracellular region [GO:0005576]; ficolin-1-rich granule lumen [GO:1904813]; …	activation of cysteine-type endopeptidase activity involved in apoptotic process [GO:0006919]; aggresome assembly [GO:0070842]; ATP metabolic process [GO:0046034]; autophagosome maturation [GO:0097352]; autophagy [GO:0006914]; cellular response to arsenite ion [GO:1903843]; cellular response to DNA damage stimulus [GO:0006974]; cellular response to heat [GO:0034605]; DNA repair [GO:0006281]; doub…	1|2|3	6	2	3	0|0|0|0|0|0|2|2|0|1|1|1|3|0|3|3|5|3|1|0|0|1|1|1|0|0	0.36	0.69	0.36	0.69	0.36	1.86	0.13
	SH_Beclin1_WT_AA_STARVATION	Q9P2J5	SYLC_HUMAN	LARS	Leucine--tRNA ligase, cytoplasmic (EC 6.1.1.4) (Leucyl-tRNA synthetase) (LeuRS)	1176	aminoacyl-tRNA editing activity [GO:0002161]; ATP binding [GO:0005524]; glutamine-tRNA ligase activity [GO:0004819]; GTPase activator activity [GO:0005096]; leucine-tRNA ligase activity [GO:0004823]	aminoacyl-tRNA synthetase multienzyme complex [GO:0017101]; cytoplasm [GO:0005737]; cytosol [GO:0005829]; endomembrane system [GO:0012505]; endoplasmic reticulum [GO:0005783]; lysosome [GO:0005764]; nuclear body [GO:0016604]	cellular response to amino acid starvation [GO:0034198]; cellular response to amino acid stimulus [GO:0071230]; cellular response to leucine [GO:0071233]; cellular response to leucine starvation [GO:1990253]; glutaminyl-tRNA aminoacylation [GO:0006425]; leucyl-tRNA aminoacylation [GO:0006429]; negative regulation of autophagy [GO:0010507]; positive regulation of GTPase activity [GO:0043547]; posi…	4|5|6	15	5	3	0|0|0|0|0|0|0|2|0|1|6|3|12|5|1|2|2|4|0|0|0|2|7|5|4|5	0.36	0.58	0.36	0.58	0.36	2.13	0.13
	SH_Beclin1_ER_AA_STARVATION	Q92622	RUBIC_HUMAN	RUBCN	Run domain Beclin-1-interacting and cysteine-rich domain-containing protein (Rubicon) (Beclin-1 associated RUN domain containing protein) (Baron)	972	0	cytosol [GO:0005829]; early endosome [GO:0005769]; intracellular membrane-bounded organelle [GO:0043231]; late endosome [GO:0005770]; lysosome [GO:0005764]; nucleoplasm [GO:0005654]	autophagy [GO:0006914]; immune system process [GO:0002376]; multivesicular body sorting pathway [GO:0071985]; negative regulation of autophagosome maturation [GO:1901097]; negative regulation of autophagy [GO:0010507]; negative regulation of endocytosis [GO:0045806]; negative regulation of phosphatidylinositol 3-kinase activity [GO:0043553]; phagocytosis [GO:0006909]	3|1|0	4	1.33	3	0|0|0|0|0|0|0|0|0|0|0|0|0|0|0|0|0|0|0|0|0|0|0|0|0|0	0.33	1	0.33	1	0.33	13.33	0.15
	SH_Beclin1_WT	Q9NRR5	UBQL4_HUMAN	UBQLN4	Ubiquilin-4 (Ataxin-1 interacting ubiquitin-like protein) (A1Up) (Ataxin-1 ubiquitin-like-interacting protein A1U) (Connexin43-interacting protein of 75 kDa) (CIP75)	601	identical protein binding [GO:0042802]; polyubiquitin modification-dependent protein binding [GO:0031593]	autophagosome [GO:0005776]; cytoplasm [GO:0005737]; cytoplasmic vesicle [GO:0031410]; cytosol [GO:0005829]; endoplasmic reticulum membrane [GO:0005789]; nucleus [GO:0005634]; perinuclear region of cytoplasm [GO:0048471]	autophagy [GO:0006914]; negative regulation of autophagosome maturation [GO:1901097]; regulation of proteasomal ubiquitin-dependent protein catabolic process [GO:0032434]	0|3|0	3	1	3	0|0|0|0|0|0|0|0|0|0|0|0|0|0|0|0|0|0|0|0|0|0|0|0|0|0	0.33	1	0.33	1	0.33	10	0.15
	SH_Beclin1_MITO	Q04637	IF4G1_HUMAN	EIF4G1	Eukaryotic translation initiation factor 4 gamma 1 (eIF-4-gamma 1) (eIF-4G 1) (eIF-4G1) (p220)	1599	ATP binding [GO:0005524]; eukaryotic initiation factor 4E binding [GO:0008190]; identical protein binding [GO:0042802]; mRNA binding [GO:0003729]; protein-containing complex scaffold activity [GO:0032947]; RNA binding [GO:0003723]; translation factor activity, RNA binding [GO:0008135]; translation initiation factor activity [GO:0003743]; translation initiation factor binding [GO:0031369]	cytoplasm [GO:0005737]; cytosol [GO:0005829]; eukaryotic translation initiation factor 4F complex [GO:0016281]; membrane [GO:0016020]; nucleus [GO:0005634]; polysome [GO:0005844]	behavioral fear response [GO:0001662]; cap-dependent translational initiation [GO:0002191]; cellular macromolecule biosynthetic process [GO:0034645]; cellular response to nutrient levels [GO:0031669]; developmental process [GO:0032502]; energy homeostasis [GO:0097009]; mitochondrion organization [GO:0007005]; negative regulation of autophagy [GO:0010507]; negative regulation of neuron death [GO:1…	1|1|3	5	1.67	3	0|0|0|0|0|0|0|0|0|2|0|0|0|0|0|0|0|0|0|0|0|0|0|1|0|1	0.33	0.99	0.33	0.99	0.33	10.83	0.17
	SH_Beclin1_MITO_AA_STARVATION	Q04637	IF4G1_HUMAN	EIF4G1	Eukaryotic translation initiation factor 4 gamma 1 (eIF-4-gamma 1) (eIF-4G 1) (eIF-4G1) (p220)	1599	ATP binding [GO:0005524]; eukaryotic initiation factor 4E binding [GO:0008190]; identical protein binding [GO:0042802]; mRNA binding [GO:0003729]; protein-containing complex scaffold activity [GO:0032947]; RNA binding [GO:0003723]; translation factor activity, RNA binding [GO:0008135]; translation initiation factor activity [GO:0003743]; translation initiation factor binding [GO:0031369]	cytoplasm [GO:0005737]; cytosol [GO:0005829]; eukaryotic translation initiation factor 4F complex [GO:0016281]; membrane [GO:0016020]; nucleus [GO:0005634]; polysome [GO:0005844]	behavioral fear response [GO:0001662]; cap-dependent translational initiation [GO:0002191]; cellular macromolecule biosynthetic process [GO:0034645]; cellular response to nutrient levels [GO:0031669]; developmental process [GO:0032502]; energy homeostasis [GO:0097009]; mitochondrion organization [GO:0007005]; negative regulation of autophagy [GO:0010507]; negative regulation of neuron death [GO:1…	1|3|1	5	1.67	3	0|0|0|0|0|0|0|0|0|2|0|0|0|0|0|0|0|0|0|0|0|0|0|1|0|1	0.33	0.99	0.33	0.99	0.33	10.83	0.17
	SH_Beclin1_ER	Q92622	RUBIC_HUMAN	RUBCN	Run domain Beclin-1-interacting and cysteine-rich domain-containing protein (Rubicon) (Beclin-1 associated RUN domain containing protein) (Baron)	972	0	cytosol [GO:0005829]; early endosome [GO:0005769]; intracellular membrane-bounded organelle [GO:0043231]; late endosome [GO:0005770]; lysosome [GO:0005764]; nucleoplasm [GO:0005654]	autophagy [GO:0006914]; immune system process [GO:0002376]; multivesicular body sorting pathway [GO:0071985]; negative regulation of autophagosome maturation [GO:1901097]; negative regulation of autophagy [GO:0010507]; negative regulation of endocytosis [GO:0045806]; negative regulation of phosphatidylinositol 3-kinase activity [GO:0043553]; phagocytosis [GO:0006909]	0|1|2	3	1	3	0|0|0|0|0|0|0|0|0|0|0|0|0|0|0|0|0|0|0|0|0|0|0|0|0|0	0.33	0.99	0.33	0.99	0.33	10	0.18
	SH_Beclin1_MITO	P21796	VDAC1_HUMAN	VDAC1	Voltage-dependent anion-selective channel protein 1 (VDAC-1) (hVDAC1) (Outer mitochondrial membrane protein porin 1) (Plasmalemmal porin) (Porin 31HL) (Porin 31HM)	283	ion channel binding [GO:0044325]; porin activity [GO:0015288]; protein-containing complex binding [GO:0044877]; protein kinase binding [GO:0019901]; voltage-gated anion channel activity [GO:0008308]	extracellular exosome [GO:0070062]; membrane [GO:0016020]; membrane raft [GO:0045121]; mitochondrial nucleoid [GO:0042645]; mitochondrial outer membrane [GO:0005741]; mitochondrial permeability transition pore complex [GO:0005757]; mitochondrion [GO:0005739]; nucleus [GO:0005634]; plasma membrane [GO:0005886]; pore complex [GO:0046930]; synaptic vesicle [GO:0008021]	anion transport [GO:0006820]; apoptotic process [GO:0006915]; behavioral fear response [GO:0001662]; epithelial cell differentiation [GO:0030855]; learning [GO:0007612]; macroautophagy [GO:0016236]; mitochondrial calcium ion transmembrane transport [GO:0006851]; negative regulation of reactive oxygen species metabolic process [GO:2000378]; neuron-neuron synaptic transmission [GO:0007270]; pyruvat…	2|1|0	3	1	3	0|0|0|0|0|0|0|0|0|0|0|0|0|0|0|0|0|0|0|0|0|0|0|0|0|0	0.33	0.99	0.33	0.99	0.33	10	0.18
	SH_Beclin1_MITO_AA_STARVATION	B2RPK0	HGB1A_HUMAN	HMGB1P1	Putative high mobility group protein B1-like 1 (High mobility group protein B1 pseudogene 1) (Putative high mobility group protein 1-like 1) (HMG-1L1)	211	DNA binding, bending [GO:0008301]; transcription factor binding [GO:0008134]	cytoplasm [GO:0005737]; nuclear chromatin [GO:0000790]	activation of innate immune response [GO:0002218]; cell chemotaxis [GO:0060326]; chromatin remodeling [GO:0006338]; developmental process [GO:0032502]; DNA recombination [GO:0006310]; positive regulation of autophagy [GO:0010508]; positive regulation of ERK1 and ERK2 cascade [GO:0070374]; positive regulation of innate immune response [GO:0045089]; positive regulation of interferon-alpha secretion…	1|2|1	4	1.33	3	0|0|0|0|0|0|0|0|0|0|0|0|0|1|0|1|0|0|0|0|0|0|0|0|0|0	0.33	0.99	0.33	0.99	0.33	13.33	0.18
	SH_Beclin1_MITO_AA_STARVATION	P21796	VDAC1_HUMAN	VDAC1	Voltage-dependent anion-selective channel protein 1 (VDAC-1) (hVDAC1) (Outer mitochondrial membrane protein porin 1) (Plasmalemmal porin) (Porin 31HL) (Porin 31HM)	283	ion channel binding [GO:0044325]; porin activity [GO:0015288]; protein-containing complex binding [GO:0044877]; protein kinase binding [GO:0019901]; voltage-gated anion channel activity [GO:0008308]	extracellular exosome [GO:0070062]; membrane [GO:0016020]; membrane raft [GO:0045121]; mitochondrial nucleoid [GO:0042645]; mitochondrial outer membrane [GO:0005741]; mitochondrial permeability transition pore complex [GO:0005757]; mitochondrion [GO:0005739]; nucleus [GO:0005634]; plasma membrane [GO:0005886]; pore complex [GO:0046930]; synaptic vesicle [GO:0008021]	anion transport [GO:0006820]; apoptotic process [GO:0006915]; behavioral fear response [GO:0001662]; epithelial cell differentiation [GO:0030855]; learning [GO:0007612]; macroautophagy [GO:0016236]; mitochondrial calcium ion transmembrane transport [GO:0006851]; negative regulation of reactive oxygen species metabolic process [GO:2000378]; neuron-neuron synaptic transmission [GO:0007270]; pyruvat…	2|0|1	3	1	3	0|0|0|0|0|0|0|0|0|0|0|0|0|0|0|0|0|0|0|0|0|0|0|0|0|0	0.33	0.99	0.33	0.99	0.33	10	0.18
	SH_Beclin1_MITO_AA_STARVATION	Q9BZR9	TRIM8_HUMAN	TRIM8	E3 ubiquitin-protein ligase TRIM8 (EC 2.3.2.27) (Glioblastoma-expressed RING finger protein) (RING finger protein 27) (RING-type E3 ubiquitin transferase TRIM8) (Tripartite motif-containing protein 8)	551	identical protein binding [GO:0042802]; protein homodimerization activity [GO:0042803]; transferase activity [GO:0016740]; zinc ion binding [GO:0008270]	cytosol [GO:0005829]; PML body [GO:0016605]	innate immune response [GO:0045087]; interferon-gamma-mediated signaling pathway [GO:0060333]; negative regulation of viral entry into host cell [GO:0046597]; negative regulation of viral release from host cell [GO:1902187]; negative regulation of viral transcription [GO:0032897]; positive regulation of autophagy [GO:0010508]; positive regulation of DNA-binding transcription factor activity [GO:0…	2|1|0	3	1	3	0|0|0|0|0|0|0|0|0|0|0|0|0|0|0|0|0|0|0|0|0|0|0|0|0|0	0.33	0.99	0.33	0.99	0.33	10	0.18
	SH_Beclin1_MITO_AA_STARVATION	Q9NNW5	WDR6_HUMAN	WDR6	WD repeat-containing protein 6	1121	RNA binding [GO:0003723]	cytoplasm [GO:0005737]; cytosol [GO:0005829]; plasma membrane [GO:0005886]	cell cycle arrest [GO:0007050]; negative regulation of autophagy [GO:0010507]; negative regulation of cell population proliferation [GO:0008285]	2|1|1	4	1.33	3	0|0|0|0|0|0|0|0|0|0|0|0|0|0|0|0|0|0|0|0|0|0|0|0|0|0	0.33	0.99	0.33	0.99	0.33	13.33	0.18
	SH_Beclin1_WT	Q8N726	ARF_HUMAN	CDKN2A	Tumor suppressor ARF (Alternative reading frame) (ARF) (Cyclin-dependent kinase inhibitor 2A) (p14ARF)	132	disordered domain specific binding [GO:0097718]; DNA binding [GO:0003677]; MDM2/MDM4 family protein binding [GO:0097371]; p53 binding [GO:0002039]; SUMO transferase activity [GO:0019789]; transcription factor binding [GO:0008134]; ubiquitin ligase inhibitor activity [GO:1990948]; ubiquitin-protein transferase inhibitor activity [GO:0055105]	mitochondrion [GO:0005739]; nucleolus [GO:0005730]; nucleoplasm [GO:0005654]; nucleus [GO:0005634]; protein-containing complex [GO:0032991]	activation of cysteine-type endopeptidase activity involved in apoptotic process [GO:0006919]; amyloid fibril formation [GO:1990000]; apoptotic mitochondrial changes [GO:0008637]; autophagy of mitochondrion [GO:0000422]; cell cycle arrest [GO:0007050]; cellular senescence [GO:0090398]; mitochondrial depolarization [GO:0051882]; negative regulation of B cell proliferation [GO:0030889]; negative re…	1|0|2	3	1	3	0|0|0|0|0|0|0|0|0|0|0|0|0|0|0|0|0|0|0|0|0|0|0|0|0|0	0.33	0.99	0.33	0.99	0.33	10	0.18
	SH_Beclin1_WT	Q9BZR9	TRIM8_HUMAN	TRIM8	E3 ubiquitin-protein ligase TRIM8 (EC 2.3.2.27) (Glioblastoma-expressed RING finger protein) (RING finger protein 27) (RING-type E3 ubiquitin transferase TRIM8) (Tripartite motif-containing protein 8)	551	identical protein binding [GO:0042802]; protein homodimerization activity [GO:0042803]; transferase activity [GO:0016740]; zinc ion binding [GO:0008270]	cytosol [GO:0005829]; PML body [GO:0016605]	innate immune response [GO:0045087]; interferon-gamma-mediated signaling pathway [GO:0060333]; negative regulation of viral entry into host cell [GO:0046597]; negative regulation of viral release from host cell [GO:1902187]; negative regulation of viral transcription [GO:0032897]; positive regulation of autophagy [GO:0010508]; positive regulation of DNA-binding transcription factor activity [GO:0…	1|2|0	3	1	3	0|0|0|0|0|0|0|0|0|0|0|0|0|0|0|0|0|0|0|0|0|0|0|0|0|0	0.33	0.99	0.33	0.99	0.33	10	0.18
	SH_Beclin1_ER	Q04637	IF4G1_HUMAN	EIF4G1	Eukaryotic translation initiation factor 4 gamma 1 (eIF-4-gamma 1) (eIF-4G 1) (eIF-4G1) (p220)	1599	ATP binding [GO:0005524]; eukaryotic initiation factor 4E binding [GO:0008190]; identical protein binding [GO:0042802]; mRNA binding [GO:0003729]; protein-containing complex scaffold activity [GO:0032947]; RNA binding [GO:0003723]; translation factor activity, RNA binding [GO:0008135]; translation initiation factor activity [GO:0003743]; translation initiation factor binding [GO:0031369]	cytoplasm [GO:0005737]; cytosol [GO:0005829]; eukaryotic translation initiation factor 4F complex [GO:0016281]; membrane [GO:0016020]; nucleus [GO:0005634]; polysome [GO:0005844]	behavioral fear response [GO:0001662]; cap-dependent translational initiation [GO:0002191]; cellular macromolecule biosynthetic process [GO:0034645]; cellular response to nutrient levels [GO:0031669]; developmental process [GO:0032502]; energy homeostasis [GO:0097009]; mitochondrion organization [GO:0007005]; negative regulation of autophagy [GO:0010507]; negative regulation of neuron death [GO:1…	1|1|2	4	1.33	3	0|0|0|0|0|0|0|0|0|2|0|0|0|0|0|0|0|0|0|0|0|0|0|1|0|1	0.32	0.97	0.32	0.97	0.32	8.67	0.27
	SH_Beclin1_WT	Q9P2J5	SYLC_HUMAN	LARS	Leucine--tRNA ligase, cytoplasmic (EC 6.1.1.4) (Leucyl-tRNA synthetase) (LeuRS)	1176	aminoacyl-tRNA editing activity [GO:0002161]; ATP binding [GO:0005524]; glutamine-tRNA ligase activity [GO:0004819]; GTPase activator activity [GO:0005096]; leucine-tRNA ligase activity [GO:0004823]	aminoacyl-tRNA synthetase multienzyme complex [GO:0017101]; cytoplasm [GO:0005737]; cytosol [GO:0005829]; endomembrane system [GO:0012505]; endoplasmic reticulum [GO:0005783]; lysosome [GO:0005764]; nuclear body [GO:0016604]	cellular response to amino acid starvation [GO:0034198]; cellular response to amino acid stimulus [GO:0071230]; cellular response to leucine [GO:0071233]; cellular response to leucine starvation [GO:1990253]; glutaminyl-tRNA aminoacylation [GO:0006425]; leucyl-tRNA aminoacylation [GO:0006429]; negative regulation of autophagy [GO:0010507]; positive regulation of GTPase activity [GO:0043547]; posi…	6|3|5	14	4.67	3	0|0|0|0|0|0|0|2|0|1|6|3|12|5|1|2|2|4|0|0|0|2|7|5|4|5	0.33	0.58	0.33	0.58	0.33	1.99	0.27
	SH_Beclin1_MITO_AA_STARVATION	O95816	BAG2_HUMAN	BAG2	BAG family molecular chaperone regulator 2 (BAG-2) (Bcl-2-associated athanogene 2)	211	adenyl-nucleotide exchange factor activity [GO:0000774]; chaperone binding [GO:0051087]; heat shock protein binding [GO:0031072]; identical protein binding [GO:0042802]; ion channel binding [GO:0044325]; tau protein binding [GO:0048156]; ubiquitin protein ligase binding [GO:0031625]	axon [GO:0030424]; chaperone complex [GO:0101031]; cytosol [GO:0005829]; dendrite [GO:0030425]; dendritic microtubule [GO:1901588]	negative regulation of protein binding [GO:0032091]; negative regulation of protein ubiquitination [GO:0031397]; negative regulation of ubiquitin protein ligase activity [GO:1904667]; positive regulation of proteasomal protein catabolic process [GO:1901800]; positive regulation of protein processing [GO:0010954]; protein folding [GO:0006457]; protein metabolic process [GO:0019538]; protein stabil…	7|8|7	22	7.33	3	1|2|5|2|0|0|2|3|0|1|5|2|5|3|11|10|6|5|4|2|2|3|1|2|3|3	0.31	0.45	0.31	0.45	0.31	2.3	0.28
	SH_Beclin1_ER	P63208	SKP1_HUMAN	SKP1	S-phase kinase-associated protein 1 (Cyclin-A/CDK2-associated protein p19) (p19A) (Organ of Corti protein 2) (OCP-2) (Organ of Corti protein II) (OCP-II) (RNA polymerase II elongation factor-like protein) (SIII) (Transcription elongation factor B polypeptide 1-like) (p19skp1)	163	beta-catenin binding [GO:0008013]; cullin family protein binding [GO:0097602]; protein domain specific binding [GO:0019904]; ubiquitin-protein transferase activity [GO:0004842]	centrosome [GO:0005813]; Cul7-RING ubiquitin ligase complex [GO:0031467]; cytoplasm [GO:0005737]; cytosol [GO:0005829]; nucleoplasm [GO:0005654]; nucleus [GO:0005634]; SCF ubiquitin ligase complex [GO:0019005]	cellular iron ion homeostasis [GO:0006879]; G2/M transition of mitotic cell cycle [GO:0000086]; histone H2A monoubiquitination [GO:0035518]; interleukin-1-mediated signaling pathway [GO:0070498]; maintenance of protein location in nucleus [GO:0051457]; negative regulation of G2/M transition of mitotic cell cycle [GO:0010972]; NIK/NF-kappaB signaling [GO:0038061]; post-translational protein modifi…	2|0|1	3	1	3	0|0|0|0|0|0|0|0|0|0|3|3|1|4|1|3|3|1|0|0|0|0|0|0|1|0	0.23	0.68	0.23	0.68	0.23	1.3	0.29
	SH_Beclin1_ER_AA_STARVATION	P63208	SKP1_HUMAN	SKP1	S-phase kinase-associated protein 1 (Cyclin-A/CDK2-associated protein p19) (p19A) (Organ of Corti protein 2) (OCP-2) (Organ of Corti protein II) (OCP-II) (RNA polymerase II elongation factor-like protein) (SIII) (Transcription elongation factor B polypeptide 1-like) (p19skp1)	163	beta-catenin binding [GO:0008013]; cullin family protein binding [GO:0097602]; protein domain specific binding [GO:0019904]; ubiquitin-protein transferase activity [GO:0004842]	centrosome [GO:0005813]; Cul7-RING ubiquitin ligase complex [GO:0031467]; cytoplasm [GO:0005737]; cytosol [GO:0005829]; nucleoplasm [GO:0005654]; nucleus [GO:0005634]; SCF ubiquitin ligase complex [GO:0019005]	cellular iron ion homeostasis [GO:0006879]; G2/M transition of mitotic cell cycle [GO:0000086]; histone H2A monoubiquitination [GO:0035518]; interleukin-1-mediated signaling pathway [GO:0070498]; maintenance of protein location in nucleus [GO:0051457]; negative regulation of G2/M transition of mitotic cell cycle [GO:0010972]; NIK/NF-kappaB signaling [GO:0038061]; post-translational protein modifi…	0|1|2	3	1	3	0|0|0|0|0|0|0|0|0|0|3|3|1|4|1|3|3|1|0|0|0|0|0|0|1|0	0.23	0.68	0.23	0.68	0.23	1.3	0.29
	SH_Beclin1_MITO	P07900	HS90A_HUMAN	HSP90AA1	Heat shock protein HSP 90-alpha (Heat shock 86 kDa) (HSP 86) (HSP86) (Lipopolysaccharide-associated protein 2) (LAP-2) (LPS-associated protein 2) (Renal carcinoma antigen NY-REN-38)	732	ATPase activity [GO:0016887]; ATPase activity, coupled [GO:0042623]; ATP binding [GO:0005524]; disordered domain specific binding [GO:0097718]; DNA polymerase binding [GO:0070182]; GTPase binding [GO:0051020]; histone deacetylase binding [GO:0042826]; identical protein binding [GO:0042802]; MHC class II protein complex binding [GO:0023026]; nitric-oxide synthase regulator activity [GO:0030235]; n…	axonal growth cone [GO:0044295]; cell surface [GO:0009986]; cytoplasm [GO:0005737]; cytosol [GO:0005829]; dendritic growth cone [GO:0044294]; endocytic vesicle lumen [GO:0071682]; extracellular exosome [GO:0070062]; extracellular region [GO:0005576]; ficolin-1-rich granule lumen [GO:1904813]; lysosomal lumen [GO:0043202]; melanosome [GO:0042470]; membrane [GO:0016020]; myelin sheath [GO:0043209];…	axon extension [GO:0048675]; cellular response to heat [GO:0034605]; central nervous system neuron axonogenesis [GO:0021955]; chaperone-mediated autophagy [GO:0061684]; chaperone-mediated protein complex assembly [GO:0051131]; ciliary basal body-plasma membrane docking [GO:0097711]; cofactor metabolic process [GO:0051186]; cytokine-mediated signaling pathway [GO:0019221]; ERBB2 signaling pathway …	18|21|17	56	18.67	3	0|0|7|4|0|0|4|4|6|3|10|8|10|9|11|13|11|12|7|8|13|13|8|6|6|14	0.27	0.62	0.27	0.62	0.27	2.6	0.29
	SH_Beclin1_WT_AA_STARVATION	P22061	PIMT_HUMAN	PCMT1	Protein-L-isoaspartate(D-aspartate) O-methyltransferase (PIMT) (EC 2.1.1.77) (L-isoaspartyl protein carboxyl methyltransferase) (Protein L-isoaspartyl/D-aspartyl methyltransferase) (Protein-beta-aspartate methyltransferase)	227	cadherin binding [GO:0045296]; protein-L-isoaspartate (D-aspartate) O-methyltransferase activity [GO:0004719]	cytoplasm [GO:0005737]; cytosol [GO:0005829]; extracellular exosome [GO:0070062]; extracellular vesicle [GO:1903561]	protein methylation [GO:0006479]; protein repair [GO:0030091]	12|10|11	33	11	3	6|5|4|3|9|7|9|5|7|10|8|7|3|4|3|3|6|2|2|2|1|0|5|4|4|4	0.28	0.51	0.28	0.51	0.28	2.33	0.29
	SH_Beclin1_ER_AA_STARVATION	P55072	TERA_HUMAN	VCP	Transitional endoplasmic reticulum ATPase (TER ATPase) (EC 3.6.4.6) (15S Mg(2+)-ATPase p97 subunit) (Valosin-containing protein) (VCP)	806	ADP binding [GO:0043531]; ATPase activity [GO:0016887]; ATP binding [GO:0005524]; BAT3 complex binding [GO:1904288]; deubiquitinase activator activity [GO:0035800]; identical protein binding [GO:0042802]; K48-linked polyubiquitin modification-dependent protein binding [GO:0036435]; lipid binding [GO:0008289]; MHC class I protein binding [GO:0042288]; polyubiquitin modification-dependent protein b…	ATPase complex [GO:1904949]; azurophil granule lumen [GO:0035578]; cytoplasm [GO:0005737]; cytoplasmic stress granule [GO:0010494]; cytosol [GO:0005829]; Derlin-1 retrotranslocation complex [GO:0036513]; endoplasmic reticulum [GO:0005783]; endoplasmic reticulum membrane [GO:0005789]; extracellular exosome [GO:0070062]; extracellular region [GO:0005576]; ficolin-1-rich granule lumen [GO:1904813]; …	activation of cysteine-type endopeptidase activity involved in apoptotic process [GO:0006919]; aggresome assembly [GO:0070842]; ATP metabolic process [GO:0046034]; autophagosome maturation [GO:0097352]; autophagy [GO:0006914]; cellular response to arsenite ion [GO:1903843]; cellular response to DNA damage stimulus [GO:0006974]; cellular response to heat [GO:0034605]; DNA repair [GO:0006281]; doub…	1|1|2	4	1.33	3	0|0|0|0|0|0|2|2|0|1|1|1|3|0|3|3|5|3|1|0|0|1|1|1|0|0	0.13	0.4	0.13	0.4	0.13	1.24	0.3
	SH_Beclin1_WT	O95816	BAG2_HUMAN	BAG2	BAG family molecular chaperone regulator 2 (BAG-2) (Bcl-2-associated athanogene 2)	211	adenyl-nucleotide exchange factor activity [GO:0000774]; chaperone binding [GO:0051087]; heat shock protein binding [GO:0031072]; identical protein binding [GO:0042802]; ion channel binding [GO:0044325]; tau protein binding [GO:0048156]; ubiquitin protein ligase binding [GO:0031625]	axon [GO:0030424]; chaperone complex [GO:0101031]; cytosol [GO:0005829]; dendrite [GO:0030425]; dendritic microtubule [GO:1901588]	negative regulation of protein binding [GO:0032091]; negative regulation of protein ubiquitination [GO:0031397]; negative regulation of ubiquitin protein ligase activity [GO:1904667]; positive regulation of proteasomal protein catabolic process [GO:1901800]; positive regulation of protein processing [GO:0010954]; protein folding [GO:0006457]; protein metabolic process [GO:0019538]; protein stabil…	7|6|6	19	6.33	3	1|2|5|2|0|0|2|3|0|1|5|2|5|3|11|10|6|5|4|2|2|3|1|2|3|3	0.14	0.24	0.14	0.24	0.14	1.98	0.3
	SH_Beclin1_ER	Q9P2J5	SYLC_HUMAN	LARS	Leucine--tRNA ligase, cytoplasmic (EC 6.1.1.4) (Leucyl-tRNA synthetase) (LeuRS)	1176	aminoacyl-tRNA editing activity [GO:0002161]; ATP binding [GO:0005524]; glutamine-tRNA ligase activity [GO:0004819]; GTPase activator activity [GO:0005096]; leucine-tRNA ligase activity [GO:0004823]	aminoacyl-tRNA synthetase multienzyme complex [GO:0017101]; cytoplasm [GO:0005737]; cytosol [GO:0005829]; endomembrane system [GO:0012505]; endoplasmic reticulum [GO:0005783]; lysosome [GO:0005764]; nuclear body [GO:0016604]	cellular response to amino acid starvation [GO:0034198]; cellular response to amino acid stimulus [GO:0071230]; cellular response to leucine [GO:0071233]; cellular response to leucine starvation [GO:1990253]; glutaminyl-tRNA aminoacylation [GO:0006425]; leucyl-tRNA aminoacylation [GO:0006429]; negative regulation of autophagy [GO:0010507]; positive regulation of GTPase activity [GO:0043547]; posi…	3|2|4	9	3	3	0|0|0|0|0|0|0|2|0|1|6|3|12|5|1|2|2|4|0|0|0|2|7|5|4|5	0.07	0.16	0.07	0.16	0.07	1.28	0.31
	SH_Beclin1_WT	P22061	PIMT_HUMAN	PCMT1	Protein-L-isoaspartate(D-aspartate) O-methyltransferase (PIMT) (EC 2.1.1.77) (L-isoaspartyl protein carboxyl methyltransferase) (Protein L-isoaspartyl/D-aspartyl methyltransferase) (Protein-beta-aspartate methyltransferase)	227	cadherin binding [GO:0045296]; protein-L-isoaspartate (D-aspartate) O-methyltransferase activity [GO:0004719]	cytoplasm [GO:0005737]; cytosol [GO:0005829]; extracellular exosome [GO:0070062]; extracellular vesicle [GO:1903561]	protein methylation [GO:0006479]; protein repair [GO:0030091]	9|7|10	26	8.67	3	6|5|4|3|9|7|9|5|7|10|8|7|3|4|3|3|6|2|2|2|1|0|5|4|4|4	0.04	0.09	0.04	0.09	0.04	1.83	0.31
	SH_Beclin1_WT_AA_STARVATION	O95816	BAG2_HUMAN	BAG2	BAG family molecular chaperone regulator 2 (BAG-2) (Bcl-2-associated athanogene 2)	211	adenyl-nucleotide exchange factor activity [GO:0000774]; chaperone binding [GO:0051087]; heat shock protein binding [GO:0031072]; identical protein binding [GO:0042802]; ion channel binding [GO:0044325]; tau protein binding [GO:0048156]; ubiquitin protein ligase binding [GO:0031625]	axon [GO:0030424]; chaperone complex [GO:0101031]; cytosol [GO:0005829]; dendrite [GO:0030425]; dendritic microtubule [GO:1901588]	negative regulation of protein binding [GO:0032091]; negative regulation of protein ubiquitination [GO:0031397]; negative regulation of ubiquitin protein ligase activity [GO:1904667]; positive regulation of proteasomal protein catabolic process [GO:1901800]; positive regulation of protein processing [GO:0010954]; protein folding [GO:0006457]; protein metabolic process [GO:0019538]; protein stabil…	6|5|3	14	4.67	3	1|2|5|2|0|0|2|3|0|1|5|2|5|3|11|10|6|5|4|2|2|3|1|2|3|3	0.04	0.09	0.04	0.09	0.04	1.46	0.31
	SH_Beclin1_WT_AA_STARVATION	Q00610	CLH1_HUMAN	CLTC	Clathrin heavy chain 1 (Clathrin heavy chain on chromosome 17) (CLH-17)	1675	clathrin light chain binding [GO:0032051]; disordered domain specific binding [GO:0097718]; double-stranded RNA binding [GO:0003725]; low-density lipoprotein particle receptor binding [GO:0050750]; protein kinase binding [GO:0019901]; RNA binding [GO:0003723]; structural molecule activity [GO:0005198]; ubiquitin-specific protease binding [GO:1990381]	clathrin coat [GO:0030118]; clathrin-coated endocytic vesicle [GO:0045334]; clathrin-coated endocytic vesicle membrane [GO:0030669]; clathrin-coated vesicle [GO:0030136]; clathrin coat of coated pit [GO:0030132]; clathrin coat of trans-Golgi network vesicle [GO:0030130]; clathrin complex [GO:0071439]; cytosol [GO:0005829]; endolysosome membrane [GO:0036020]; endosome [GO:0005768]; extracellular e…	amyloid-beta clearance by transcytosis [GO:0150093]; antigen processing and presentation of exogenous peptide antigen via MHC class II [GO:0019886]; autophagy [GO:0006914]; cell division [GO:0051301]; clathrin coat assembly [GO:0048268]; clathrin-dependent endocytosis [GO:0072583]; intracellular protein transport [GO:0006886]; low-density lipoprotein particle clearance [GO:0034383]; low-density l…	2|6|2	10	3.33	3	0|0|0|0|0|0|0|1|0|2|12|10|14|8|3|5|4|8|4|2|3|2|3|3|1|2	0.03	0.08	0.03	0.08	0.03	1	0.31
	SH_Beclin1_MITO_AA_STARVATION	Q00610	CLH1_HUMAN	CLTC	Clathrin heavy chain 1 (Clathrin heavy chain on chromosome 17) (CLH-17)	1675	clathrin light chain binding [GO:0032051]; disordered domain specific binding [GO:0097718]; double-stranded RNA binding [GO:0003725]; low-density lipoprotein particle receptor binding [GO:0050750]; protein kinase binding [GO:0019901]; RNA binding [GO:0003723]; structural molecule activity [GO:0005198]; ubiquitin-specific protease binding [GO:1990381]	clathrin coat [GO:0030118]; clathrin-coated endocytic vesicle [GO:0045334]; clathrin-coated endocytic vesicle membrane [GO:0030669]; clathrin-coated vesicle [GO:0030136]; clathrin coat of coated pit [GO:0030132]; clathrin coat of trans-Golgi network vesicle [GO:0030130]; clathrin complex [GO:0071439]; cytosol [GO:0005829]; endolysosome membrane [GO:0036020]; endosome [GO:0005768]; extracellular e…	amyloid-beta clearance by transcytosis [GO:0150093]; antigen processing and presentation of exogenous peptide antigen via MHC class II [GO:0019886]; autophagy [GO:0006914]; cell division [GO:0051301]; clathrin coat assembly [GO:0048268]; clathrin-dependent endocytosis [GO:0072583]; intracellular protein transport [GO:0006886]; low-density lipoprotein particle clearance [GO:0034383]; low-density l…	5|5|3	13	4.33	3	0|0|0|0|0|0|0|1|0|2|12|10|14|8|3|5|4|8|4|2|3|2|3|3|1|2	0.02	0.03	0.02	0.03	0.02	1.3	0.32
	SH_Beclin1_ER_AA_STARVATION	P11142	HSP7C_HUMAN	HSPA8	Heat shock cognate 71 kDa protein (Heat shock 70 kDa protein 8) (Lipopolysaccharide-associated protein 1) (LAP-1) (LPS-associated protein 1)	646	ATPase activity [GO:0016887]; ATPase activity, coupled [GO:0042623]; ATP binding [GO:0005524]; C3HC4-type RING finger domain binding [GO:0055131]; cadherin binding [GO:0045296]; chaperone binding [GO:0051087]; clathrin-uncoating ATPase activity [GO:1990833]; enzyme binding [GO:0019899]; G protein-coupled receptor binding [GO:0001664]; heat shock protein binding [GO:0031072]; MHC class II protein …	autophagosome [GO:0005776]; axon [GO:0030424]; blood microparticle [GO:0072562]; chaperone complex [GO:0101031]; clathrin-sculpted gamma-aminobutyric acid transport vesicle membrane [GO:0061202]; cytoplasm [GO:0005737]; cytosol [GO:0005829]; dendrite [GO:0030425]; extracellular exosome [GO:0070062]; extracellular region [GO:0005576]; extracellular space [GO:0005615]; ficolin-1-rich granule lumen …	ATP metabolic process [GO:0046034]; axo-dendritic transport [GO:0008088]; cellular response to heat [GO:0034605]; cellular response to starvation [GO:0009267]; cellular response to unfolded protein [GO:0034620]; chaperone cofactor-dependent protein refolding [GO:0051085]; chaperone-mediated autophagy [GO:0061684]; chaperone-mediated autophagy translocation complex disassembly [GO:1904764]; chaper…	173|197|169	539	179.67	3	32|21|38|30|24|14|50|53|39|36|78|78|78|75|100|96|99|98|77|76|77|82|58|72|79|64	0	0	0	0	0	2.88	0.33
	SH_Beclin1_ER	P11142	HSP7C_HUMAN	HSPA8	Heat shock cognate 71 kDa protein (Heat shock 70 kDa protein 8) (Lipopolysaccharide-associated protein 1) (LAP-1) (LPS-associated protein 1)	646	ATPase activity [GO:0016887]; ATPase activity, coupled [GO:0042623]; ATP binding [GO:0005524]; C3HC4-type RING finger domain binding [GO:0055131]; cadherin binding [GO:0045296]; chaperone binding [GO:0051087]; clathrin-uncoating ATPase activity [GO:1990833]; enzyme binding [GO:0019899]; G protein-coupled receptor binding [GO:0001664]; heat shock protein binding [GO:0031072]; MHC class II protein …	autophagosome [GO:0005776]; axon [GO:0030424]; blood microparticle [GO:0072562]; chaperone complex [GO:0101031]; clathrin-sculpted gamma-aminobutyric acid transport vesicle membrane [GO:0061202]; cytoplasm [GO:0005737]; cytosol [GO:0005829]; dendrite [GO:0030425]; extracellular exosome [GO:0070062]; extracellular region [GO:0005576]; extracellular space [GO:0005615]; ficolin-1-rich granule lumen …	ATP metabolic process [GO:0046034]; axo-dendritic transport [GO:0008088]; cellular response to heat [GO:0034605]; cellular response to starvation [GO:0009267]; cellular response to unfolded protein [GO:0034620]; chaperone cofactor-dependent protein refolding [GO:0051085]; chaperone-mediated autophagy [GO:0061684]; chaperone-mediated autophagy translocation complex disassembly [GO:1904764]; chaper…	151|159|173	483	161	3	32|21|38|30|24|14|50|53|39|36|78|78|78|75|100|96|99|98|77|76|77|82|58|72|79|64	0	0	0	0	0	2.58	0.34
	SH_Beclin1_MITO	P11142	HSP7C_HUMAN	HSPA8	Heat shock cognate 71 kDa protein (Heat shock 70 kDa protein 8) (Lipopolysaccharide-associated protein 1) (LAP-1) (LPS-associated protein 1)	646	ATPase activity [GO:0016887]; ATPase activity, coupled [GO:0042623]; ATP binding [GO:0005524]; C3HC4-type RING finger domain binding [GO:0055131]; cadherin binding [GO:0045296]; chaperone binding [GO:0051087]; clathrin-uncoating ATPase activity [GO:1990833]; enzyme binding [GO:0019899]; G protein-coupled receptor binding [GO:0001664]; heat shock protein binding [GO:0031072]; MHC class II protein …	autophagosome [GO:0005776]; axon [GO:0030424]; blood microparticle [GO:0072562]; chaperone complex [GO:0101031]; clathrin-sculpted gamma-aminobutyric acid transport vesicle membrane [GO:0061202]; cytoplasm [GO:0005737]; cytosol [GO:0005829]; dendrite [GO:0030425]; extracellular exosome [GO:0070062]; extracellular region [GO:0005576]; extracellular space [GO:0005615]; ficolin-1-rich granule lumen …	ATP metabolic process [GO:0046034]; axo-dendritic transport [GO:0008088]; cellular response to heat [GO:0034605]; cellular response to starvation [GO:0009267]; cellular response to unfolded protein [GO:0034620]; chaperone cofactor-dependent protein refolding [GO:0051085]; chaperone-mediated autophagy [GO:0061684]; chaperone-mediated autophagy translocation complex disassembly [GO:1904764]; chaper…	95|100|103	298	99.33	3	32|21|38|30|24|14|50|53|39|36|78|78|78|75|100|96|99|98|77|76|77|82|58|72|79|64	0	0	0	0	0	1.59	0.34
	SH_Beclin1_MITO_AA_STARVATION	P11142	HSP7C_HUMAN	HSPA8	Heat shock cognate 71 kDa protein (Heat shock 70 kDa protein 8) (Lipopolysaccharide-associated protein 1) (LAP-1) (LPS-associated protein 1)	646	ATPase activity [GO:0016887]; ATPase activity, coupled [GO:0042623]; ATP binding [GO:0005524]; C3HC4-type RING finger domain binding [GO:0055131]; cadherin binding [GO:0045296]; chaperone binding [GO:0051087]; clathrin-uncoating ATPase activity [GO:1990833]; enzyme binding [GO:0019899]; G protein-coupled receptor binding [GO:0001664]; heat shock protein binding [GO:0031072]; MHC class II protein …	autophagosome [GO:0005776]; axon [GO:0030424]; blood microparticle [GO:0072562]; chaperone complex [GO:0101031]; clathrin-sculpted gamma-aminobutyric acid transport vesicle membrane [GO:0061202]; cytoplasm [GO:0005737]; cytosol [GO:0005829]; dendrite [GO:0030425]; extracellular exosome [GO:0070062]; extracellular region [GO:0005576]; extracellular space [GO:0005615]; ficolin-1-rich granule lumen …	ATP metabolic process [GO:0046034]; axo-dendritic transport [GO:0008088]; cellular response to heat [GO:0034605]; cellular response to starvation [GO:0009267]; cellular response to unfolded protein [GO:0034620]; chaperone cofactor-dependent protein refolding [GO:0051085]; chaperone-mediated autophagy [GO:0061684]; chaperone-mediated autophagy translocation complex disassembly [GO:1904764]; chaper…	89|94|88	271	90.33	3	32|21|38|30|24|14|50|53|39|36|78|78|78|75|100|96|99|98|77|76|77|82|58|72|79|64	0	0	0	0	0	1.45	0.34
	SH_Beclin1_WT	P11142	HSP7C_HUMAN	HSPA8	Heat shock cognate 71 kDa protein (Heat shock 70 kDa protein 8) (Lipopolysaccharide-associated protein 1) (LAP-1) (LPS-associated protein 1)	646	ATPase activity [GO:0016887]; ATPase activity, coupled [GO:0042623]; ATP binding [GO:0005524]; C3HC4-type RING finger domain binding [GO:0055131]; cadherin binding [GO:0045296]; chaperone binding [GO:0051087]; clathrin-uncoating ATPase activity [GO:1990833]; enzyme binding [GO:0019899]; G protein-coupled receptor binding [GO:0001664]; heat shock protein binding [GO:0031072]; MHC class II protein …	autophagosome [GO:0005776]; axon [GO:0030424]; blood microparticle [GO:0072562]; chaperone complex [GO:0101031]; clathrin-sculpted gamma-aminobutyric acid transport vesicle membrane [GO:0061202]; cytoplasm [GO:0005737]; cytosol [GO:0005829]; dendrite [GO:0030425]; extracellular exosome [GO:0070062]; extracellular region [GO:0005576]; extracellular space [GO:0005615]; ficolin-1-rich granule lumen …	ATP metabolic process [GO:0046034]; axo-dendritic transport [GO:0008088]; cellular response to heat [GO:0034605]; cellular response to starvation [GO:0009267]; cellular response to unfolded protein [GO:0034620]; chaperone cofactor-dependent protein refolding [GO:0051085]; chaperone-mediated autophagy [GO:0061684]; chaperone-mediated autophagy translocation complex disassembly [GO:1904764]; chaper…	76|65|69	210	70	3	32|21|38|30|24|14|50|53|39|36|78|78|78|75|100|96|99|98|77|76|77|82|58|72|79|64	0	0	0	0	0	1.12	0.34
	SH_Beclin1_WT_AA_STARVATION	P11142	HSP7C_HUMAN	HSPA8	Heat shock cognate 71 kDa protein (Heat shock 70 kDa protein 8) (Lipopolysaccharide-associated protein 1) (LAP-1) (LPS-associated protein 1)	646	ATPase activity [GO:0016887]; ATPase activity, coupled [GO:0042623]; ATP binding [GO:0005524]; C3HC4-type RING finger domain binding [GO:0055131]; cadherin binding [GO:0045296]; chaperone binding [GO:0051087]; clathrin-uncoating ATPase activity [GO:1990833]; enzyme binding [GO:0019899]; G protein-coupled receptor binding [GO:0001664]; heat shock protein binding [GO:0031072]; MHC class II protein …	autophagosome [GO:0005776]; axon [GO:0030424]; blood microparticle [GO:0072562]; chaperone complex [GO:0101031]; clathrin-sculpted gamma-aminobutyric acid transport vesicle membrane [GO:0061202]; cytoplasm [GO:0005737]; cytosol [GO:0005829]; dendrite [GO:0030425]; extracellular exosome [GO:0070062]; extracellular region [GO:0005576]; extracellular space [GO:0005615]; ficolin-1-rich granule lumen …	ATP metabolic process [GO:0046034]; axo-dendritic transport [GO:0008088]; cellular response to heat [GO:0034605]; cellular response to starvation [GO:0009267]; cellular response to unfolded protein [GO:0034620]; chaperone cofactor-dependent protein refolding [GO:0051085]; chaperone-mediated autophagy [GO:0061684]; chaperone-mediated autophagy translocation complex disassembly [GO:1904764]; chaper…	72|67|71	210	70	3	32|21|38|30|24|14|50|53|39|36|78|78|78|75|100|96|99|98|77|76|77|82|58|72|79|64	0	0	0	0	0	1.12	0.34
	SH_Beclin1_ER	O94964	SOGA1_HUMAN	SOGA1	Protein SOGA1 (SOGA family member 1) (Suppressor of glucose by autophagy) (Suppressor of glucose, autophagy-associated protein 1) [Cleaved into: N-terminal form; C-terminal 80 kDa form (80-kDa SOGA fragment)]	1423	0	extracellular exosome [GO:0070062]; extracellular space [GO:0005615]	insulin receptor signaling pathway [GO:0008286]; negative regulation of gluconeogenesis [GO:0045721]; regulation of autophagy [GO:0010506]	0|0|1	1	0.33	3	0|0|0|0|0|0|0|0|0|0|0|0|0|0|0|0|0|0|0|0|0|0|0|0|0|0	0	0	0	0	0	3.33	0.35
	SH_Beclin1_ER	Q00610	CLH1_HUMAN	CLTC	Clathrin heavy chain 1 (Clathrin heavy chain on chromosome 17) (CLH-17)	1675	clathrin light chain binding [GO:0032051]; disordered domain specific binding [GO:0097718]; double-stranded RNA binding [GO:0003725]; low-density lipoprotein particle receptor binding [GO:0050750]; protein kinase binding [GO:0019901]; RNA binding [GO:0003723]; structural molecule activity [GO:0005198]; ubiquitin-specific protease binding [GO:1990381]	clathrin coat [GO:0030118]; clathrin-coated endocytic vesicle [GO:0045334]; clathrin-coated endocytic vesicle membrane [GO:0030669]; clathrin-coated vesicle [GO:0030136]; clathrin coat of coated pit [GO:0030132]; clathrin coat of trans-Golgi network vesicle [GO:0030130]; clathrin complex [GO:0071439]; cytosol [GO:0005829]; endolysosome membrane [GO:0036020]; endosome [GO:0005768]; extracellular e…	amyloid-beta clearance by transcytosis [GO:0150093]; antigen processing and presentation of exogenous peptide antigen via MHC class II [GO:0019886]; autophagy [GO:0006914]; cell division [GO:0051301]; clathrin coat assembly [GO:0048268]; clathrin-dependent endocytosis [GO:0072583]; intracellular protein transport [GO:0006886]; low-density lipoprotein particle clearance [GO:0034383]; low-density l…	3|0|3	6	2	3	0|0|0|0|0|0|0|1|0|2|12|10|14|8|3|5|4|8|4|2|3|2|3|3|1|2	0	0	0	0	0	0.6	0.35
	SH_Beclin1_ER	Q12772	SRBP2_HUMAN	SREBF2	Sterol regulatory element-binding protein 2 (SREBP-2) (Class D basic helix-loop-helix protein 2) (bHLHd2) (Sterol regulatory element-binding transcription factor 2) [Cleaved into: Processed sterol regulatory element-binding protein 2]	1141	DNA-binding transcription factor activity, RNA polymerase II-specific [GO:0000981]; DNA-binding transcription repressor activity, RNA polymerase II-specific [GO:0001227]; E-box binding [GO:0070888]; protein C-terminus binding [GO:0008022]; protein dimerization activity [GO:0046983]; RNA polymerase II proximal promoter sequence-specific DNA binding [GO:0000978]	cytoplasm [GO:0005737]; cytosol [GO:0005829]; endoplasmic reticulum [GO:0005783]; endoplasmic reticulum membrane [GO:0005789]; ER to Golgi transport vesicle membrane [GO:0012507]; Golgi membrane [GO:0000139]; intracellular membrane-bounded organelle [GO:0043231]; mitochondrion [GO:0005739]; nucleoplasm [GO:0005654]; nucleus [GO:0005634]; SREBP-SCAP-Insig complex [GO:0032937]	cellular response to laminar fluid shear stress [GO:0071499]; cellular response to low-density lipoprotein particle stimulus [GO:0071404]; cellular response to starvation [GO:0009267]; cholesterol homeostasis [GO:0042632]; cholesterol metabolic process [GO:0008203]; lipid metabolic process [GO:0006629]; negative regulation of cholesterol efflux [GO:0090370]; negative regulation of transcription b…	0|0|1	1	0.33	3	0|0|0|0|0|0|0|0|0|0|0|0|0|0|0|0|0|0|0|0|0|0|0|0|0|0	0	0	0	0	0	3.33	0.35
	SH_Beclin1_ER	Q14247	SRC8_HUMAN	CTTN	Src substrate cortactin (Amplaxin) (Oncogene EMS1)	550	cadherin binding [GO:0045296]; profilin binding [GO:0005522]	cell cortex [GO:0005938]; clathrin-coated pit [GO:0005905]; cortical cytoskeleton [GO:0030863]; cytoplasm [GO:0005737]; cytoskeleton [GO:0005856]; cytosol [GO:0005829]; dendritic spine [GO:0043197]; focal adhesion [GO:0005925]; Golgi apparatus [GO:0005794]; intracellular membrane-bounded organelle [GO:0043231]; lamellipodium [GO:0030027]; mitotic spindle midzone [GO:1990023]; plasma membrane [GO:…	actin cytoskeleton reorganization [GO:0031532]; actin filament polymerization [GO:0030041]; cell motility [GO:0048870]; dendritic spine maintenance [GO:0097062]; focal adhesion assembly [GO:0048041]; intracellular protein transport [GO:0006886]; lamellipodium organization [GO:0097581]; membrane organization [GO:0061024]; negative regulation of extrinsic apoptotic signaling pathway [GO:2001237]; n…	0|1|0	1	0.33	3	0|0|0|1|0|0|0|0|3|2|0|0|0|0|0|0|0|0|0|0|0|0|0|0|1|0	0	0	0	0	0	1.24	0.35
	SH_Beclin1_ER	Q99942	RNF5_HUMAN	RNF5	E3 ubiquitin-protein ligase RNF5 (EC 2.3.2.27) (Protein G16) (RING finger protein 5) (RING-type E3 ubiquitin transferase RNF5) (Ram1 homolog) (HsRma1)	180	identical protein binding [GO:0042802]; ubiquitin-like protein conjugating enzyme binding [GO:0044390]; ubiquitin protein ligase activity [GO:0061630]; ubiquitin-protein transferase activity [GO:0004842]; zinc ion binding [GO:0008270]	Derlin-1 retrotranslocation complex [GO:0036513]; endoplasmic reticulum [GO:0005783]; endoplasmic reticulum membrane [GO:0005789]; endoplasmic reticulum quality control compartment [GO:0044322]; integral component of membrane [GO:0016021]; mitochondrial membrane [GO:0031966]	cellular protein catabolic process [GO:0044257]; endoplasmic reticulum mannose trimming [GO:1904380]; ERAD pathway [GO:0036503]; ER-associated misfolded protein catabolic process [GO:0071712]; negative regulation of autophagy [GO:0010507]; protein destabilization [GO:0031648]; protein K48-linked ubiquitination [GO:0070936]; protein K63-linked ubiquitination [GO:0070534]; regulation of autophagoso…	0|0|1	1	0.33	3	0|0|0|0|0|0|0|0|0|0|0|0|0|0|0|0|0|0|0|0|0|0|0|0|0|0	0	0	0	0	0	3.33	0.35
	SH_Beclin1_ER	Q9NNW5	WDR6_HUMAN	WDR6	WD repeat-containing protein 6	1121	RNA binding [GO:0003723]	cytoplasm [GO:0005737]; cytosol [GO:0005829]; plasma membrane [GO:0005886]	cell cycle arrest [GO:0007050]; negative regulation of autophagy [GO:0010507]; negative regulation of cell population proliferation [GO:0008285]	0|1|1	2	0.67	3	0|0|0|0|0|0|0|0|0|0|0|0|0|0|0|0|0|0|0|0|0|0|0|0|0|0	0	0	0	0	0	6.67	0.35
	SH_Beclin1_ER	Q9Y2L5	TPPC8_HUMAN	TRAPPC8	Trafficking protein particle complex subunit 8 (Protein TRS85 homolog)	1435	Rab guanyl-nucleotide exchange factor activity [GO:0017112]	cytoplasmic vesicle [GO:0031410]; cytosol [GO:0005829]; phagophore assembly site [GO:0000407]; TRAPP complex [GO:0030008]; TRAPPIII protein complex [GO:1990072]	autophagosome assembly [GO:0000045]; autophagy of peroxisome [GO:0030242]; endoplasmic reticulum to Golgi vesicle-mediated transport [GO:0006888]; Golgi organization [GO:0007030]; protein localization by the Cvt pathway [GO:0032258]; protein localization to phagophore assembly site [GO:0034497]	0|0|1	1	0.33	3	0|0|0|0|0|0|0|0|0|0|0|0|0|0|0|0|0|0|0|0|0|0|0|0|0|0	0	0	0	0	0	3.33	0.35
	SH_Beclin1_ER_AA_STARVATION	Q00610	CLH1_HUMAN	CLTC	Clathrin heavy chain 1 (Clathrin heavy chain on chromosome 17) (CLH-17)	1675	clathrin light chain binding [GO:0032051]; disordered domain specific binding [GO:0097718]; double-stranded RNA binding [GO:0003725]; low-density lipoprotein particle receptor binding [GO:0050750]; protein kinase binding [GO:0019901]; RNA binding [GO:0003723]; structural molecule activity [GO:0005198]; ubiquitin-specific protease binding [GO:1990381]	clathrin coat [GO:0030118]; clathrin-coated endocytic vesicle [GO:0045334]; clathrin-coated endocytic vesicle membrane [GO:0030669]; clathrin-coated vesicle [GO:0030136]; clathrin coat of coated pit [GO:0030132]; clathrin coat of trans-Golgi network vesicle [GO:0030130]; clathrin complex [GO:0071439]; cytosol [GO:0005829]; endolysosome membrane [GO:0036020]; endosome [GO:0005768]; extracellular e…	amyloid-beta clearance by transcytosis [GO:0150093]; antigen processing and presentation of exogenous peptide antigen via MHC class II [GO:0019886]; autophagy [GO:0006914]; cell division [GO:0051301]; clathrin coat assembly [GO:0048268]; clathrin-dependent endocytosis [GO:0072583]; intracellular protein transport [GO:0006886]; low-density lipoprotein particle clearance [GO:0034383]; low-density l…	2|3|3	8	2.67	3	0|0|0|0|0|0|0|1|0|2|12|10|14|8|3|5|4|8|4|2|3|2|3|3|1|2	0	0	0	0	0	0.8	0.35
	SH_Beclin1_ER_AA_STARVATION	Q14247	SRC8_HUMAN	CTTN	Src substrate cortactin (Amplaxin) (Oncogene EMS1)	550	cadherin binding [GO:0045296]; profilin binding [GO:0005522]	cell cortex [GO:0005938]; clathrin-coated pit [GO:0005905]; cortical cytoskeleton [GO:0030863]; cytoplasm [GO:0005737]; cytoskeleton [GO:0005856]; cytosol [GO:0005829]; dendritic spine [GO:0043197]; focal adhesion [GO:0005925]; Golgi apparatus [GO:0005794]; intracellular membrane-bounded organelle [GO:0043231]; lamellipodium [GO:0030027]; mitotic spindle midzone [GO:1990023]; plasma membrane [GO:…	actin cytoskeleton reorganization [GO:0031532]; actin filament polymerization [GO:0030041]; cell motility [GO:0048870]; dendritic spine maintenance [GO:0097062]; focal adhesion assembly [GO:0048041]; intracellular protein transport [GO:0006886]; lamellipodium organization [GO:0097581]; membrane organization [GO:0061024]; negative regulation of extrinsic apoptotic signaling pathway [GO:2001237]; n…	0|1|0	1	0.33	3	0|0|0|1|0|0|0|0|3|2|0|0|0|0|0|0|0|0|0|0|0|0|0|0|1|0	0	0	0	0	0	1.24	0.35
	SH_Beclin1_ER_AA_STARVATION	Q5BJD5	TM41B_HUMAN	TMEM41B	Transmembrane protein 41B	291	0	endoplasmic reticulum membrane [GO:0005789]; integral component of membrane [GO:0016021]	autophagosome assembly [GO:0000045]; nervous system development [GO:0007399]	1|0|1	2	0.67	3	0|0|0|0|0|0|0|0|0|0|0|0|0|0|0|0|0|0|0|0|0|0|0|0|0|1	0	0	0	0	0	6.67	0.35
	SH_Beclin1_MITO	B2RPK0	HGB1A_HUMAN	HMGB1P1	Putative high mobility group protein B1-like 1 (High mobility group protein B1 pseudogene 1) (Putative high mobility group protein 1-like 1) (HMG-1L1)	211	DNA binding, bending [GO:0008301]; transcription factor binding [GO:0008134]	cytoplasm [GO:0005737]; nuclear chromatin [GO:0000790]	activation of innate immune response [GO:0002218]; cell chemotaxis [GO:0060326]; chromatin remodeling [GO:0006338]; developmental process [GO:0032502]; DNA recombination [GO:0006310]; positive regulation of autophagy [GO:0010508]; positive regulation of ERK1 and ERK2 cascade [GO:0070374]; positive regulation of innate immune response [GO:0045089]; positive regulation of interferon-alpha secretion…	1|1|0	2	0.67	3	0|0|0|0|0|0|0|0|0|0|0|0|0|1|0|1|0|0|0|0|0|0|0|0|0|0	0	0	0	0	0	6.67	0.35
	SH_Beclin1_MITO	P63208	SKP1_HUMAN	SKP1	S-phase kinase-associated protein 1 (Cyclin-A/CDK2-associated protein p19) (p19A) (Organ of Corti protein 2) (OCP-2) (Organ of Corti protein II) (OCP-II) (RNA polymerase II elongation factor-like protein) (SIII) (Transcription elongation factor B polypeptide 1-like) (p19skp1)	163	beta-catenin binding [GO:0008013]; cullin family protein binding [GO:0097602]; protein domain specific binding [GO:0019904]; ubiquitin-protein transferase activity [GO:0004842]	centrosome [GO:0005813]; Cul7-RING ubiquitin ligase complex [GO:0031467]; cytoplasm [GO:0005737]; cytosol [GO:0005829]; nucleoplasm [GO:0005654]; nucleus [GO:0005634]; SCF ubiquitin ligase complex [GO:0019005]	cellular iron ion homeostasis [GO:0006879]; G2/M transition of mitotic cell cycle [GO:0000086]; histone H2A monoubiquitination [GO:0035518]; interleukin-1-mediated signaling pathway [GO:0070498]; maintenance of protein location in nucleus [GO:0051457]; negative regulation of G2/M transition of mitotic cell cycle [GO:0010972]; NIK/NF-kappaB signaling [GO:0038061]; post-translational protein modifi…	1|1|0	2	0.67	3	0|0|0|0|0|0|0|0|0|0|3|3|1|4|1|3|3|1|0|0|0|0|0|0|1|0	0	0	0	0	0	0.87	0.35
	SH_Beclin1_MITO	Q00610	CLH1_HUMAN	CLTC	Clathrin heavy chain 1 (Clathrin heavy chain on chromosome 17) (CLH-17)	1675	clathrin light chain binding [GO:0032051]; disordered domain specific binding [GO:0097718]; double-stranded RNA binding [GO:0003725]; low-density lipoprotein particle receptor binding [GO:0050750]; protein kinase binding [GO:0019901]; RNA binding [GO:0003723]; structural molecule activity [GO:0005198]; ubiquitin-specific protease binding [GO:1990381]	clathrin coat [GO:0030118]; clathrin-coated endocytic vesicle [GO:0045334]; clathrin-coated endocytic vesicle membrane [GO:0030669]; clathrin-coated vesicle [GO:0030136]; clathrin coat of coated pit [GO:0030132]; clathrin coat of trans-Golgi network vesicle [GO:0030130]; clathrin complex [GO:0071439]; cytosol [GO:0005829]; endolysosome membrane [GO:0036020]; endosome [GO:0005768]; extracellular e…	amyloid-beta clearance by transcytosis [GO:0150093]; antigen processing and presentation of exogenous peptide antigen via MHC class II [GO:0019886]; autophagy [GO:0006914]; cell division [GO:0051301]; clathrin coat assembly [GO:0048268]; clathrin-dependent endocytosis [GO:0072583]; intracellular protein transport [GO:0006886]; low-density lipoprotein particle clearance [GO:0034383]; low-density l…	2|1|2	5	1.67	3	0|0|0|0|0|0|0|1|0|2|12|10|14|8|3|5|4|8|4|2|3|2|3|3|1|2	0	0	0	0	0	0.5	0.35
	SH_Beclin1_MITO	Q14247	SRC8_HUMAN	CTTN	Src substrate cortactin (Amplaxin) (Oncogene EMS1)	550	cadherin binding [GO:0045296]; profilin binding [GO:0005522]	cell cortex [GO:0005938]; clathrin-coated pit [GO:0005905]; cortical cytoskeleton [GO:0030863]; cytoplasm [GO:0005737]; cytoskeleton [GO:0005856]; cytosol [GO:0005829]; dendritic spine [GO:0043197]; focal adhesion [GO:0005925]; Golgi apparatus [GO:0005794]; intracellular membrane-bounded organelle [GO:0043231]; lamellipodium [GO:0030027]; mitotic spindle midzone [GO:1990023]; plasma membrane [GO:…	actin cytoskeleton reorganization [GO:0031532]; actin filament polymerization [GO:0030041]; cell motility [GO:0048870]; dendritic spine maintenance [GO:0097062]; focal adhesion assembly [GO:0048041]; intracellular protein transport [GO:0006886]; lamellipodium organization [GO:0097581]; membrane organization [GO:0061024]; negative regulation of extrinsic apoptotic signaling pathway [GO:2001237]; n…	0|0|1	1	0.33	3	0|0|0|1|0|0|0|0|3|2|0|0|0|0|0|0|0|0|0|0|0|0|0|0|1|0	0	0	0	0	0	1.24	0.35
	SH_Beclin1_MITO	Q9BXS4	TMM59_HUMAN	TMEM59	Transmembrane protein 59 (Liver membrane-bound protein)	323	endopeptidase activity [GO:0004175]	extracellular exosome [GO:0070062]; Golgi cis cisterna [GO:0000137]; Golgi medial cisterna [GO:0005797]; Golgi membrane [GO:0000139]; Golgi trans cisterna [GO:0000138]; integral component of membrane [GO:0016021]; late endosome [GO:0005770]; late endosome membrane [GO:0031902]; lysosomal membrane [GO:0005765]; lysosome [GO:0005764]; plasma membrane [GO:0005886]	autophagy [GO:0006914]; negative regulation of protein glycosylation in Golgi [GO:0090285]; negative regulation of protein localization to plasma membrane [GO:1903077]; negative regulation of protein processing [GO:0010955]; positive regulation of autophagy [GO:0010508]	1|1|1	3	1	3	0|0|0|0|0|0|0|0|0|0|0|0|0|0|0|0|0|0|0|0|0|0|0|0|0|0	0	0	0	0	0	10	0.35
	SH_Beclin1_MITO	Q9BZR9	TRIM8_HUMAN	TRIM8	E3 ubiquitin-protein ligase TRIM8 (EC 2.3.2.27) (Glioblastoma-expressed RING finger protein) (RING finger protein 27) (RING-type E3 ubiquitin transferase TRIM8) (Tripartite motif-containing protein 8)	551	identical protein binding [GO:0042802]; protein homodimerization activity [GO:0042803]; transferase activity [GO:0016740]; zinc ion binding [GO:0008270]	cytosol [GO:0005829]; PML body [GO:0016605]	innate immune response [GO:0045087]; interferon-gamma-mediated signaling pathway [GO:0060333]; negative regulation of viral entry into host cell [GO:0046597]; negative regulation of viral release from host cell [GO:1902187]; negative regulation of viral transcription [GO:0032897]; positive regulation of autophagy [GO:0010508]; positive regulation of DNA-binding transcription factor activity [GO:0…	1|1|1	3	1	3	0|0|0|0|0|0|0|0|0|0|0|0|0|0|0|0|0|0|0|0|0|0|0|0|0|0	0	0	0	0	0	10	0.35
	SH_Beclin1_MITO_AA_STARVATION	P53618	COPB_HUMAN	COPB1	Coatomer subunit beta (Beta-coat protein) (Beta-COP)	953	structural molecule activity [GO:0005198]	COPI vesicle coat [GO:0030126]; cytosol [GO:0005829]; endoplasmic reticulum-Golgi intermediate compartment [GO:0005793]; endoplasmic reticulum membrane [GO:0005789]; ficolin-1-rich granule membrane [GO:0101003]; Golgi apparatus [GO:0005794]; Golgi-associated vesicle [GO:0005798]; Golgi membrane [GO:0000139]; intracellular membrane-bounded organelle [GO:0043231]; membrane [GO:0016020]; plasma memb…	endoplasmic reticulum to Golgi vesicle-mediated transport [GO:0006888]; intracellular protein transport [GO:0006886]; intra-Golgi vesicle-mediated transport [GO:0006891]; neutrophil degranulation [GO:0043312]; retrograde vesicle-mediated transport, Golgi to endoplasmic reticulum [GO:0006890]; viral process [GO:0016032]	0|1|1	2	0.67	3	0|0|0|0|0|0|0|0|0|0|0|0|0|0|0|0|0|0|0|0|0|0|0|0|0|0	0	0	0	0	0	6.67	0.35
	SH_Beclin1_MITO_AA_STARVATION	P55072	TERA_HUMAN	VCP	Transitional endoplasmic reticulum ATPase (TER ATPase) (EC 3.6.4.6) (15S Mg(2+)-ATPase p97 subunit) (Valosin-containing protein) (VCP)	806	ADP binding [GO:0043531]; ATPase activity [GO:0016887]; ATP binding [GO:0005524]; BAT3 complex binding [GO:1904288]; deubiquitinase activator activity [GO:0035800]; identical protein binding [GO:0042802]; K48-linked polyubiquitin modification-dependent protein binding [GO:0036435]; lipid binding [GO:0008289]; MHC class I protein binding [GO:0042288]; polyubiquitin modification-dependent protein b…	ATPase complex [GO:1904949]; azurophil granule lumen [GO:0035578]; cytoplasm [GO:0005737]; cytoplasmic stress granule [GO:0010494]; cytosol [GO:0005829]; Derlin-1 retrotranslocation complex [GO:0036513]; endoplasmic reticulum [GO:0005783]; endoplasmic reticulum membrane [GO:0005789]; extracellular exosome [GO:0070062]; extracellular region [GO:0005576]; ficolin-1-rich granule lumen [GO:1904813]; …	activation of cysteine-type endopeptidase activity involved in apoptotic process [GO:0006919]; aggresome assembly [GO:0070842]; ATP metabolic process [GO:0046034]; autophagosome maturation [GO:0097352]; autophagy [GO:0006914]; cellular response to arsenite ion [GO:1903843]; cellular response to DNA damage stimulus [GO:0006974]; cellular response to heat [GO:0034605]; DNA repair [GO:0006281]; doub…	1|1|0	2	0.67	3	0|0|0|0|0|0|2|2|0|1|1|1|3|0|3|3|5|3|1|0|0|1|1|1|0|0	0	0	0	0	0	0.62	0.35
	SH_Beclin1_MITO_AA_STARVATION	Q14247	SRC8_HUMAN	CTTN	Src substrate cortactin (Amplaxin) (Oncogene EMS1)	550	cadherin binding [GO:0045296]; profilin binding [GO:0005522]	cell cortex [GO:0005938]; clathrin-coated pit [GO:0005905]; cortical cytoskeleton [GO:0030863]; cytoplasm [GO:0005737]; cytoskeleton [GO:0005856]; cytosol [GO:0005829]; dendritic spine [GO:0043197]; focal adhesion [GO:0005925]; Golgi apparatus [GO:0005794]; intracellular membrane-bounded organelle [GO:0043231]; lamellipodium [GO:0030027]; mitotic spindle midzone [GO:1990023]; plasma membrane [GO:…	actin cytoskeleton reorganization [GO:0031532]; actin filament polymerization [GO:0030041]; cell motility [GO:0048870]; dendritic spine maintenance [GO:0097062]; focal adhesion assembly [GO:0048041]; intracellular protein transport [GO:0006886]; lamellipodium organization [GO:0097581]; membrane organization [GO:0061024]; negative regulation of extrinsic apoptotic signaling pathway [GO:2001237]; n…	0|1|0	1	0.33	3	0|0|0|1|0|0|0|0|3|2|0|0|0|0|0|0|0|0|0|0|0|0|0|0|1|0	0	0	0	0	0	1.24	0.35
	SH_Beclin1_MITO_AA_STARVATION	Q92574	TSC1_HUMAN	TSC1	Hamartin (Tuberous sclerosis 1 protein)	1164	ATPase inhibitor activity [GO:0042030]; chaperone binding [GO:0051087]; GTPase activating protein binding [GO:0032794]; Hsp70 protein binding [GO:0030544]; Hsp90 protein binding [GO:0051879]; protein N-terminus binding [GO:0047485]	cell cortex [GO:0005938]; chaperone complex [GO:0101031]; cytoplasm [GO:0005737]; cytoskeleton [GO:0005856]; cytosol [GO:0005829]; growth cone [GO:0030426]; lamellipodium [GO:0030027]; lipid droplet [GO:0005811]; membrane [GO:0016020]; nucleus [GO:0005634]; perinuclear region of cytoplasm [GO:0048471]; plasma membrane [GO:0005886]; postsynaptic density [GO:0014069]; protein-containing complex [GO…	activation of GTPase activity [GO:0090630]; adaptive immune response [GO:0002250]; adult locomotory behavior [GO:0008344]; cardiac muscle cell differentiation [GO:0055007]; cell-matrix adhesion [GO:0007160]; cell projection organization [GO:0030030]; cellular response to oxygen-glucose deprivation [GO:0090650]; cerebral cortex development [GO:0021987]; glucose import [GO:0046323]; hippocampus dev…	0|0|1	1	0.33	3	0|0|0|0|0|0|0|0|0|0|0|0|0|0|0|0|0|0|0|0|0|0|0|0|0|0	0	0	0	0	0	3.33	0.35
	SH_Beclin1_MITO_AA_STARVATION	Q9BXS4	TMM59_HUMAN	TMEM59	Transmembrane protein 59 (Liver membrane-bound protein)	323	endopeptidase activity [GO:0004175]	extracellular exosome [GO:0070062]; Golgi cis cisterna [GO:0000137]; Golgi medial cisterna [GO:0005797]; Golgi membrane [GO:0000139]; Golgi trans cisterna [GO:0000138]; integral component of membrane [GO:0016021]; late endosome [GO:0005770]; late endosome membrane [GO:0031902]; lysosomal membrane [GO:0005765]; lysosome [GO:0005764]; plasma membrane [GO:0005886]	autophagy [GO:0006914]; negative regulation of protein glycosylation in Golgi [GO:0090285]; negative regulation of protein localization to plasma membrane [GO:1903077]; negative regulation of protein processing [GO:0010955]; positive regulation of autophagy [GO:0010508]	1|1|1	3	1	3	0|0|0|0|0|0|0|0|0|0|0|0|0|0|0|0|0|0|0|0|0|0|0|0|0|0	0	0	0	0	0	10	0.35
	SH_Beclin1_MITO_AA_STARVATION	Q9NZM5	NOP53_HUMAN	NOP53	Ribosome biogenesis protein NOP53 (Glioma tumor suppressor candidate region gene 2 protein) (Protein interacting with carboxyl terminus 1) (PICT-1) (p60)	478	5S rRNA binding [GO:0008097]; identical protein binding [GO:0042802]; p53 binding [GO:0002039]; RNA binding [GO:0003723]	cytosol [GO:0005829]; fibrillar center [GO:0001650]; intracellular [GO:0005622]; intracellular membrane-bounded organelle [GO:0043231]; nucleolus [GO:0005730]; nucleoplasm [GO:0005654]	cellular response to DNA damage stimulus [GO:0006974]; cellular response to hypoxia [GO:0071456]; DNA repair [GO:0006281]; mitotic G2 DNA damage checkpoint [GO:0007095]; negative regulation of phosphatidylinositol 3-kinase signaling [GO:0014067]; negative regulation of proteasomal ubiquitin-dependent protein catabolic process [GO:0032435]; negative regulation of protein complex assembly [GO:00313…	1|1|1	3	1	3	0|0|0|0|0|0|0|0|0|0|0|0|0|0|0|0|0|0|0|0|0|0|0|0|0|0	0	0	0	0	0	10	0.35
	SH_Beclin1_WT	P55072	TERA_HUMAN	VCP	Transitional endoplasmic reticulum ATPase (TER ATPase) (EC 3.6.4.6) (15S Mg(2+)-ATPase p97 subunit) (Valosin-containing protein) (VCP)	806	ADP binding [GO:0043531]; ATPase activity [GO:0016887]; ATP binding [GO:0005524]; BAT3 complex binding [GO:1904288]; deubiquitinase activator activity [GO:0035800]; identical protein binding [GO:0042802]; K48-linked polyubiquitin modification-dependent protein binding [GO:0036435]; lipid binding [GO:0008289]; MHC class I protein binding [GO:0042288]; polyubiquitin modification-dependent protein b…	ATPase complex [GO:1904949]; azurophil granule lumen [GO:0035578]; cytoplasm [GO:0005737]; cytoplasmic stress granule [GO:0010494]; cytosol [GO:0005829]; Derlin-1 retrotranslocation complex [GO:0036513]; endoplasmic reticulum [GO:0005783]; endoplasmic reticulum membrane [GO:0005789]; extracellular exosome [GO:0070062]; extracellular region [GO:0005576]; ficolin-1-rich granule lumen [GO:1904813]; …	activation of cysteine-type endopeptidase activity involved in apoptotic process [GO:0006919]; aggresome assembly [GO:0070842]; ATP metabolic process [GO:0046034]; autophagosome maturation [GO:0097352]; autophagy [GO:0006914]; cellular response to arsenite ion [GO:1903843]; cellular response to DNA damage stimulus [GO:0006974]; cellular response to heat [GO:0034605]; DNA repair [GO:0006281]; doub…	1|1|0	2	0.67	3	0|0|0|0|0|0|2|2|0|1|1|1|3|0|3|3|5|3|1|0|0|1|1|1|0|0	0	0	0	0	0	0.62	0.35
	SH_Beclin1_WT	P63208	SKP1_HUMAN	SKP1	S-phase kinase-associated protein 1 (Cyclin-A/CDK2-associated protein p19) (p19A) (Organ of Corti protein 2) (OCP-2) (Organ of Corti protein II) (OCP-II) (RNA polymerase II elongation factor-like protein) (SIII) (Transcription elongation factor B polypeptide 1-like) (p19skp1)	163	beta-catenin binding [GO:0008013]; cullin family protein binding [GO:0097602]; protein domain specific binding [GO:0019904]; ubiquitin-protein transferase activity [GO:0004842]	centrosome [GO:0005813]; Cul7-RING ubiquitin ligase complex [GO:0031467]; cytoplasm [GO:0005737]; cytosol [GO:0005829]; nucleoplasm [GO:0005654]; nucleus [GO:0005634]; SCF ubiquitin ligase complex [GO:0019005]	cellular iron ion homeostasis [GO:0006879]; G2/M transition of mitotic cell cycle [GO:0000086]; histone H2A monoubiquitination [GO:0035518]; interleukin-1-mediated signaling pathway [GO:0070498]; maintenance of protein location in nucleus [GO:0051457]; negative regulation of G2/M transition of mitotic cell cycle [GO:0010972]; NIK/NF-kappaB signaling [GO:0038061]; post-translational protein modifi…	1|0|1	2	0.67	3	0|0|0|0|0|0|0|0|0|0|3|3|1|4|1|3|3|1|0|0|0|0|0|0|1|0	0	0	0	0	0	0.87	0.35
	SH_Beclin1_WT	Q00610	CLH1_HUMAN	CLTC	Clathrin heavy chain 1 (Clathrin heavy chain on chromosome 17) (CLH-17)	1675	clathrin light chain binding [GO:0032051]; disordered domain specific binding [GO:0097718]; double-stranded RNA binding [GO:0003725]; low-density lipoprotein particle receptor binding [GO:0050750]; protein kinase binding [GO:0019901]; RNA binding [GO:0003723]; structural molecule activity [GO:0005198]; ubiquitin-specific protease binding [GO:1990381]	clathrin coat [GO:0030118]; clathrin-coated endocytic vesicle [GO:0045334]; clathrin-coated endocytic vesicle membrane [GO:0030669]; clathrin-coated vesicle [GO:0030136]; clathrin coat of coated pit [GO:0030132]; clathrin coat of trans-Golgi network vesicle [GO:0030130]; clathrin complex [GO:0071439]; cytosol [GO:0005829]; endolysosome membrane [GO:0036020]; endosome [GO:0005768]; extracellular e…	amyloid-beta clearance by transcytosis [GO:0150093]; antigen processing and presentation of exogenous peptide antigen via MHC class II [GO:0019886]; autophagy [GO:0006914]; cell division [GO:0051301]; clathrin coat assembly [GO:0048268]; clathrin-dependent endocytosis [GO:0072583]; intracellular protein transport [GO:0006886]; low-density lipoprotein particle clearance [GO:0034383]; low-density l…	0|2|2	4	1.33	3	0|0|0|0|0|0|0|1|0|2|12|10|14|8|3|5|4|8|4|2|3|2|3|3|1|2	0	0	0	0	0	0.4	0.35
	SH_Beclin1_WT	Q04637	IF4G1_HUMAN	EIF4G1	Eukaryotic translation initiation factor 4 gamma 1 (eIF-4-gamma 1) (eIF-4G 1) (eIF-4G1) (p220)	1599	ATP binding [GO:0005524]; eukaryotic initiation factor 4E binding [GO:0008190]; identical protein binding [GO:0042802]; mRNA binding [GO:0003729]; protein-containing complex scaffold activity [GO:0032947]; RNA binding [GO:0003723]; translation factor activity, RNA binding [GO:0008135]; translation initiation factor activity [GO:0003743]; translation initiation factor binding [GO:0031369]	cytoplasm [GO:0005737]; cytosol [GO:0005829]; eukaryotic translation initiation factor 4F complex [GO:0016281]; membrane [GO:0016020]; nucleus [GO:0005634]; polysome [GO:0005844]	behavioral fear response [GO:0001662]; cap-dependent translational initiation [GO:0002191]; cellular macromolecule biosynthetic process [GO:0034645]; cellular response to nutrient levels [GO:0031669]; developmental process [GO:0032502]; energy homeostasis [GO:0097009]; mitochondrion organization [GO:0007005]; negative regulation of autophagy [GO:0010507]; negative regulation of neuron death [GO:1…	0|1|1	2	0.67	3	0|0|0|0|0|0|0|0|0|2|0|0|0|0|0|0|0|0|0|0|0|0|0|1|0|1	0	0	0	0	0	4.33	0.35
	SH_Beclin1_WT	Q12772	SRBP2_HUMAN	SREBF2	Sterol regulatory element-binding protein 2 (SREBP-2) (Class D basic helix-loop-helix protein 2) (bHLHd2) (Sterol regulatory element-binding transcription factor 2) [Cleaved into: Processed sterol regulatory element-binding protein 2]	1141	DNA-binding transcription factor activity, RNA polymerase II-specific [GO:0000981]; DNA-binding transcription repressor activity, RNA polymerase II-specific [GO:0001227]; E-box binding [GO:0070888]; protein C-terminus binding [GO:0008022]; protein dimerization activity [GO:0046983]; RNA polymerase II proximal promoter sequence-specific DNA binding [GO:0000978]	cytoplasm [GO:0005737]; cytosol [GO:0005829]; endoplasmic reticulum [GO:0005783]; endoplasmic reticulum membrane [GO:0005789]; ER to Golgi transport vesicle membrane [GO:0012507]; Golgi membrane [GO:0000139]; intracellular membrane-bounded organelle [GO:0043231]; mitochondrion [GO:0005739]; nucleoplasm [GO:0005654]; nucleus [GO:0005634]; SREBP-SCAP-Insig complex [GO:0032937]	cellular response to laminar fluid shear stress [GO:0071499]; cellular response to low-density lipoprotein particle stimulus [GO:0071404]; cellular response to starvation [GO:0009267]; cholesterol homeostasis [GO:0042632]; cholesterol metabolic process [GO:0008203]; lipid metabolic process [GO:0006629]; negative regulation of cholesterol efflux [GO:0090370]; negative regulation of transcription b…	1|0|0	1	0.33	3	0|0|0|0|0|0|0|0|0|0|0|0|0|0|0|0|0|0|0|0|0|0|0|0|0|0	0	0	0	0	0	3.33	0.35
	SH_Beclin1_WT	Q14247	SRC8_HUMAN	CTTN	Src substrate cortactin (Amplaxin) (Oncogene EMS1)	550	cadherin binding [GO:0045296]; profilin binding [GO:0005522]	cell cortex [GO:0005938]; clathrin-coated pit [GO:0005905]; cortical cytoskeleton [GO:0030863]; cytoplasm [GO:0005737]; cytoskeleton [GO:0005856]; cytosol [GO:0005829]; dendritic spine [GO:0043197]; focal adhesion [GO:0005925]; Golgi apparatus [GO:0005794]; intracellular membrane-bounded organelle [GO:0043231]; lamellipodium [GO:0030027]; mitotic spindle midzone [GO:1990023]; plasma membrane [GO:…	actin cytoskeleton reorganization [GO:0031532]; actin filament polymerization [GO:0030041]; cell motility [GO:0048870]; dendritic spine maintenance [GO:0097062]; focal adhesion assembly [GO:0048041]; intracellular protein transport [GO:0006886]; lamellipodium organization [GO:0097581]; membrane organization [GO:0061024]; negative regulation of extrinsic apoptotic signaling pathway [GO:2001237]; n…	1|1|1	3	1	3	0|0|0|1|0|0|0|0|3|2|0|0|0|0|0|0|0|0|0|0|0|0|0|0|1|0	0	0	0	0	0	3.71	0.35
	SH_Beclin1_WT	Q15628	TRADD_HUMAN	TRADD	Tumor necrosis factor receptor type 1-associated DEATH domain protein (TNFR1-associated DEATH domain protein) (TNFRSF1A-associated via death domain)	312	death domain binding [GO:0070513]; identical protein binding [GO:0042802]; kinase binding [GO:0019900]; molecular adaptor activity [GO:0060090]; protein-containing complex binding [GO:0044877]; tumor necrosis factor receptor binding [GO:0005164]	cytoplasm [GO:0005737]; cytoskeleton [GO:0005856]; cytosol [GO:0005829]; death-inducing signaling complex [GO:0031264]; membrane raft [GO:0045121]; nucleus [GO:0005634]; plasma membrane [GO:0005886]; receptor complex [GO:0043235]	activation of cysteine-type endopeptidase activity involved in apoptotic process [GO:0006919]; apoptotic process [GO:0006915]; cellular response to tumor necrosis factor [GO:0071356]; death-inducing signaling complex assembly [GO:0071550]; extrinsic apoptotic signaling pathway [GO:0097191]; extrinsic apoptotic signaling pathway via death domain receptors [GO:0008625]; I-kappaB kinase/NF-kappaB si…	0|1|0	1	0.33	3	0|0|0|0|0|0|0|0|0|0|0|0|0|0|0|0|0|0|0|0|0|0|0|0|0|0	0	0	0	0	0	3.33	0.35
	SH_Beclin1_WT_AA_STARVATION	O94964	SOGA1_HUMAN	SOGA1	Protein SOGA1 (SOGA family member 1) (Suppressor of glucose by autophagy) (Suppressor of glucose, autophagy-associated protein 1) [Cleaved into: N-terminal form; C-terminal 80 kDa form (80-kDa SOGA fragment)]	1423	0	extracellular exosome [GO:0070062]; extracellular space [GO:0005615]	insulin receptor signaling pathway [GO:0008286]; negative regulation of gluconeogenesis [GO:0045721]; regulation of autophagy [GO:0010506]	0|0|1	1	0.33	3	0|0|0|0|0|0|0|0|0|0|0|0|0|0|0|0|0|0|0|0|0|0|0|0|0|0	0	0	0	0	0	3.33	0.35
	SH_Beclin1_WT_AA_STARVATION	P53618	COPB_HUMAN	COPB1	Coatomer subunit beta (Beta-coat protein) (Beta-COP)	953	structural molecule activity [GO:0005198]	COPI vesicle coat [GO:0030126]; cytosol [GO:0005829]; endoplasmic reticulum-Golgi intermediate compartment [GO:0005793]; endoplasmic reticulum membrane [GO:0005789]; ficolin-1-rich granule membrane [GO:0101003]; Golgi apparatus [GO:0005794]; Golgi-associated vesicle [GO:0005798]; Golgi membrane [GO:0000139]; intracellular membrane-bounded organelle [GO:0043231]; membrane [GO:0016020]; plasma memb…	endoplasmic reticulum to Golgi vesicle-mediated transport [GO:0006888]; intracellular protein transport [GO:0006886]; intra-Golgi vesicle-mediated transport [GO:0006891]; neutrophil degranulation [GO:0043312]; retrograde vesicle-mediated transport, Golgi to endoplasmic reticulum [GO:0006890]; viral process [GO:0016032]	0|0|1	1	0.33	3	0|0|0|0|0|0|0|0|0|0|0|0|0|0|0|0|0|0|0|0|0|0|0|0|0|0	0	0	0	0	0	3.33	0.35
	SH_Beclin1_WT_AA_STARVATION	Q8N726	ARF_HUMAN	CDKN2A	Tumor suppressor ARF (Alternative reading frame) (ARF) (Cyclin-dependent kinase inhibitor 2A) (p14ARF)	132	disordered domain specific binding [GO:0097718]; DNA binding [GO:0003677]; MDM2/MDM4 family protein binding [GO:0097371]; p53 binding [GO:0002039]; SUMO transferase activity [GO:0019789]; transcription factor binding [GO:0008134]; ubiquitin ligase inhibitor activity [GO:1990948]; ubiquitin-protein transferase inhibitor activity [GO:0055105]	mitochondrion [GO:0005739]; nucleolus [GO:0005730]; nucleoplasm [GO:0005654]; nucleus [GO:0005634]; protein-containing complex [GO:0032991]	activation of cysteine-type endopeptidase activity involved in apoptotic process [GO:0006919]; amyloid fibril formation [GO:1990000]; apoptotic mitochondrial changes [GO:0008637]; autophagy of mitochondrion [GO:0000422]; cell cycle arrest [GO:0007050]; cellular senescence [GO:0090398]; mitochondrial depolarization [GO:0051882]; negative regulation of B cell proliferation [GO:0030889]; negative re…	0|1|1	2	0.67	3	0|0|0|0|0|0|0|0|0|0|0|0|0|0|0|0|0|0|0|0|0|0|0|0|0|0	0	0	0	0	0	6.67	0.35
	SH_Beclin1_WT_AA_STARVATION	Q9BZR9	TRIM8_HUMAN	TRIM8	E3 ubiquitin-protein ligase TRIM8 (EC 2.3.2.27) (Glioblastoma-expressed RING finger protein) (RING finger protein 27) (RING-type E3 ubiquitin transferase TRIM8) (Tripartite motif-containing protein 8)	551	identical protein binding [GO:0042802]; protein homodimerization activity [GO:0042803]; transferase activity [GO:0016740]; zinc ion binding [GO:0008270]	cytosol [GO:0005829]; PML body [GO:0016605]	innate immune response [GO:0045087]; interferon-gamma-mediated signaling pathway [GO:0060333]; negative regulation of viral entry into host cell [GO:0046597]; negative regulation of viral release from host cell [GO:1902187]; negative regulation of viral transcription [GO:0032897]; positive regulation of autophagy [GO:0010508]; positive regulation of DNA-binding transcription factor activity [GO:0…	0|1|0	1	0.33	3	0|0|0|0|0|0|0|0|0|0|0|0|0|0|0|0|0|0|0|0|0|0|0|0|0|0	0	0	0	0	0	3.33	0.35
	SH_Beclin1_WT_AA_STARVATION	Q9NZM5	NOP53_HUMAN	NOP53	Ribosome biogenesis protein NOP53 (Glioma tumor suppressor candidate region gene 2 protein) (Protein interacting with carboxyl terminus 1) (PICT-1) (p60)	478	5S rRNA binding [GO:0008097]; identical protein binding [GO:0042802]; p53 binding [GO:0002039]; RNA binding [GO:0003723]	cytosol [GO:0005829]; fibrillar center [GO:0001650]; intracellular [GO:0005622]; intracellular membrane-bounded organelle [GO:0043231]; nucleolus [GO:0005730]; nucleoplasm [GO:0005654]	cellular response to DNA damage stimulus [GO:0006974]; cellular response to hypoxia [GO:0071456]; DNA repair [GO:0006281]; mitotic G2 DNA damage checkpoint [GO:0007095]; negative regulation of phosphatidylinositol 3-kinase signaling [GO:0014067]; negative regulation of proteasomal ubiquitin-dependent protein catabolic process [GO:0032435]; negative regulation of protein complex assembly [GO:00313…	1|0|0	1	0.33	3	0|0|0|0|0|0|0|0|0|0|0|0|0|0|0|0|0|0|0|0|0|0|0|0|0|0	0	0	0	0	0	3.33	0.35
